# Supplementary material for: A dataset of attributes from papers of a machine learning conference
Source: Data Brief. 2019 Mar 26;24:103836. doi: 10.1016/j.dib.2019.103836 (PMC6458448; doi:10.1016/j.dib.2019.103836)
Supplement: Supplementary file 2 — Multimedia component 2 [file mmc2.csv]

paper_id	paper_title	keywords	abstract	session	year
1	Ensemble Statistical and Heuristic Models for Unsupervised Word Alignment	statistical word alignment, ensemble learning, heuristic word alignment	Statistical word alignment models need large amount of training data while they are weak in small-size corpora. This paper proposes a new approach of unsupervised hybrid word alignment technique using ensemble learning method. This algorithm uses three base alignment models in several rounds to generate alignments. The ensemble algorithm uses a weighed scheme for resampling training data and a vo…	Ensemble Methods	2014
2	Improving Spectral Learning by Using Multiple Representations	representation, spectral learning, discrete fourier, basis selection, ensemble	Spectral learning algorithms learn an unknown function by learning a spectral (e.g., Fourier) representation of the function. However, there are many possible spectral representations, none of which will be best in all situations. Consequently, it seems natural to consider how a spectral learner could make use of multiple representations when learning. This paper proposes and compares three appro…	Ensemble Methods	2014
3	Applying Swarm Ensemble Clustering Technique for Fault Prediction Using Software Metrics	software defect prediction, particle swarm optimization, cluster data, ensemble clustering	Number of defects remaining in a system provides an insight into the quality of the system. Defect detection systems predict defects by using software metrics and data mining techniques. Clustering analysis is adopted to build the software defect prediction models. Cluster ensembles have emerged as a prominent method for improving robustness, stability and accuracy of clustering solutions. The cl…	Ensemble Methods	2014
4	Reducing the Effects of Detrimental Instances	filtering, label noise, instance weighting	Not all instances in a data set are equally beneficial for inducing a model of the data. Some instances (such as outliers or noise) can be detrimental. However, at least initially, the instances in a data set are generally considered equally in machine learning algorithms. Many current approaches for handling noisy and detrimental instances make a binary decision about whether an instance is detr…	Ensemble Methods	2014
5	Concept Drift Awareness in Twitter Streams	twitter, adaptation models, time-frequency analysis, event detection, context, vectors	Learning in non-stationary environments is not an easy task and requires a distinctive approach. The learning model must not only have the ability to continuously learn, but also the ability to change already acquired concepts. Additionally, given the significant importance that social networks gained as information networks, there is an ever-growing interest in the extraction of complex informat…	Ensemble Methods	2014
6	High Precision Screening for Android Malware with Dimensionality Reduction	dimensionality reduction, mobile security, android, principal components analysis	This work presents a new method of classifying previously unseen Android applications as malware or benign. The algorithm starts with a large set of features: the frequencies of all possible n-byte sequences in the application's byte code. Principal components analysis is applied to that frequency matrix in order to reduce it to a low-dimensional representation, which is then fed into any of seve…	Applications in Security	2014
7	Reducing the Cost of Breaking Audio CAPTCHAs by Active and Semi-Supervised Learning	active learning, semi-supervised learning, audio captcha, automatic speech recognition	CAPTCHAs are challenge-response tests that are widely used in the Internet to distinguish human users from machines. In addition to the well-known visual CAPTCHAs, most Internet services also provide an audio-based scheme, e.g., to enable access for visually impaired users. Recent research has shown that most CAPTCHAs are vulnerable as they can be broken by machine learning techniques. However, s…	Applications in Security	2014
8	Q-Learning: From Computer Network Security To Software Security	software architecture, machine learning, q-learning, security, repair	Reinforcement learning techniques become more popular in computer network security. The same reinforcement learning techniques developed for network security can be applied to software security as well. This research summarizes a work in progress attempt to incorporate Q-learning algorithm in software security. The Q-learning method is embedded as part of the software itself to provide a security…	Applications in Security	2014
9	On-line Signature Verification using Symbolic Aggregate Approximation (SAX) and Sequential Minimal Optimization (SMO)	signature,discretize,unordered,classification,training,bag-of-pattern	Signatures are the single most widely used method of identifying an individual but they carry with them an alarmingly significant amount of vulnerabilities implying a need for an effective and robust method of precisely identifying an individuals signature. The signature of an individual is visually acquired by using pen based tracking system (1), (2). This paper considers the possibility of disc…	Applications in Security	2014
10	Detection of abnormal human behavior using a matrix approximation-based approach	abnormal event detection, low-rank approximation, adaptive learning	Automatic detection of abnormal events is one of central tasks in video surveillance. In this paper we present a matrix approximation-based method to detect abnormal human behavior. In our model, a behavior pattern is represented by a motion matrix obtained through object tracking. We model typical motions associated with normal behaviors with a set of motion subspaces, computed through low-rank …	Applications in Security	2014
11	Activity Recognition Using Graphical Features	smart environment, activity recognition, graph representation	Activity Recognition is important in order to facilitate elderly residents and their caregivers needs. This problem has been widely investigated using different methods including probabilistic and Markovian approaches. The focus of this paper is to perform activity recognition more accuractely than existing approaches. We represent motion sensors of smart environments in a graph and residents mov…	Feature Extraction and Selection	2014
12	An Accurate, Fast Embedded Feature Selection for SVMs	rfe, feature selection, embedded methods, support vector machines, recursive feature addition	Feature selection is still a vital area for research in the machine learning field. After the emergence of big data, the need for mining large data sizes has increased to provide faster and more accurate predictions. Feature selection is concerned with selecting the most important features from a set of input features since some datasets may contain irrelevant and/or redundant features. In this p…	Feature Extraction and Selection	2014
13	Learning Good Features To Track	object tracking, convolutional neural network, feature learning	Object tracking is an important task within the field of computer vision. Tracking accuracy depends mainly on finding good discriminative features to estimate the target location. In this paper, we introduce online feature learning in tracking and propose to learn good features to track generic objects using online convolutional neural networks (OCNN). OCNN has two feature mapping layers that are…	Feature Extraction and Selection	2014
14	Feature Selections for Effectively Localizing Faulty Events in GUI Applications	gui, feature selection, faults localization	Due to the complex causality of failure and the special characteristics of test cases, the faults in GUI (Graphic User Interface) applications are difficult to localize. This paper adapts feature selection algorithms to localize GUI-related faults in a given program. Features are defined as the subsequences of events executed. By employing statistical feature ranking techniques, the events can be…	Feature Extraction and Selection	2014
15	Dimensionality Reduction in Statistical Learning	statistical learning, dimensionality reduction, manifold learning, tangent bundle manifold learning, unsupervised learning	Many Statistical Learning tasks deal with data which are presented in high dimensional spaces, and the curse of dimensionality phenomena is often an obstacle to the use of many methods for solving these tasks. To avoid these phenomena, various Dimensionality Reduction algorithms are used as a first key step in solutions of these tasks. The algorithms transform the original high-dimensional data i…	Feature Extraction and Selection	2014
16	Bayesian Nonparametric Inverse Reinforcement Learning for Switched Markov Decision Processes	markov decision processes, bayesian nonparametrics, inverse reinforcement learning	In this paper we develop a Bayesian nonparametric Inverse Reinforcement Learning technique for switched Markov Decision Processes (MDP). Similar to switched linear dynamical systems, switched MDP (sMDP)can be used to represent complex behaviors composed of temporal transitions between simpler behaviors each represented by a standard MDP. We use sticky Hierarchical Dirichlet Process as a nonparame…	Machine Learning I	2014
17	State Abstraction in Reinforcement Learning by Eliminating Useless Dimensions	reinforcement learning, state abstraction, intelligent agent, complexity reduction	Q-learning and other linear dynamic learning algorithms are subject to Bellmans curse of dimensionality for any realistic learning problem. This paper introduces a framework for satisficing state abstraction one that reduces state dimensionality, improving convergence and reducing computational and memory resources by eliminating useless state dimensions. Statistical parameters that are dependent…	Machine Learning I	2014
18	A knowledge growth and consolidation framework for lifelong machine learning systems	lifelong machine learning, oblivion criterion, knowledge topology and acquisition, declarative learning	A more effective vision of machine learning systems entails tools that are able to improve task after task and to reuse the patterns and knowledge that are acquired previously for future tasks. This incremental, long-life view of machine learning goes beyond most of state-of-the-art machine learning techniques that learn throw-away models. In this paper we present a long-life knowledge acquisitio…	Machine Learning I	2014
19	LaCova: A Tree-Based Multi-Label Classifier using Label Covariance as Splitting Criterion	multi-label learning, decision trees, covariance matrix, splitting criteria	Dealing with multiple labels is a supervised learning problem of increasing importance. Multi-label classifiers face the challenge of exploiting correlations between labels. While in existing work these correlations are often modelled globally, in this paper we use the divide-and-conquer approach of decision trees which enables taking local decisions about how best to model label dependency. The …	Machine Learning I	2014
20	Combining Exact And Metaheuristic Techniques For Learning Extended Finite-State Machines From Test Scenarios and Temporal Properties	finite-state machines, constraint satisfaction problem, ant colony optimization, model checking, control, hybrid algorithms	This paper addresses the problem of learning extended finite-state machine (EFSM) from user-specified behavior examples (test scenarios) and temporal properties. We show how to combine exact EFSM inference algorithms~(that always find a solution if it exists) and metaheuristics to derive an efficient combined EFSM learning algorithm. We also present a new exact EFSM inference algorithm based on C…	Machine Learning I	2014
21	Human action recognition based on recognition of linear patterns in action bank features using convolutional neural networks	human action recognition, action bank features, deep convolutional network	In this paper, we proposed a deep convolutional network architecture for recognizing human actions in videos using action bank features. Action bank features computed against of a predefined set of videos known as an action bank, contain linear patterns representing the similarity of the video against the action bank videos. Due to the independence of the patterns across action bank features, a c…	Neural Networks I	2014
22	A Cyclic Contrastive Divergence Learning Algorithm for High-order RBMs	high-order rbms, cyclic contrastive divergence learning, gradient approximation, convergence, upper bound	The Restricted Boltzmann Machine (RBM), a special case of general Boltzmann Machines and a typical Probabilistic Graphical Models, has attracted much attention in recent years due to its powerful ability in extracting features and representing the distribution underlying the training data. A most commonly used algorithm in learning RBMs is called Contrastive Divergence (CD) proposed by Hinton, wh…	Neural Networks I	2014
23	Facial expression recognition using kinect depth sensor and convolutional neural networks	convolutional neural networks (cnn), facial expression recognition	Facial expression recognition is an active area of research with applications in the design of Human Computer Interaction (HCI) systems. In this paper, we propose an approach for facial expression recognition using deep convolutional neural networks (CNN) based on features generated from depth information only. The Gradient direction information of depth data is used to represent facial informati…	Neural Networks I	2014
24	Improving Performance on Problems with Few Labelled Data by Reusing Stacked Auto-Encoders	transfer learning, deep learning, artificial neural networks	Deep architectures have been used in transfer learning applications, with the aim of improving the performance of networks designed for a given problem by reusing knowledge from another problem. In this work we addressed the transfer of knowledge between deep networks used as classifiers of digit and shape images, considering cases where only the set of class labels, or only the data distribution…	Neural Networks I	2014
25	An Analysis of Instance Selection for Neural Networks to Improve Training Speed	instance selection, neural networks, training speed	Training Artificial Neural Networks (ANN) is relatively slow compared to many other machine learning algorithms. In this study, we focus on instance selection to improve training speed. We first evaluate the effectiveness of instance selection algorithms for k-nearest neighbor algorithms with ANN. We then analyze factors in accuracy distance from decision boundary, dense regions, and class distri…	Neural Networks I	2014
26	Human action recognition based on MOCAP information using convolution neural networks	convolutional neural networks (cnn), motion capture (mocap)	Human action recognition is an important component in semantic analysis of human behavior. In this paper, we propose an approach for human action recognition based on motion capture (MOCAP) information using convolutional neural networks (CNN). Distance based metrics computed from MOCAP information of only three human joints are used in the computation of features. The range and temporal variatio…	Neural Network II	2014
27	Improving Named Entity Recognition for Morphologically Rich Languages using Word Embeddings	czech ner, named entity recognition, word embeddings, skip-gram, turkish ner	In this paper, we addressed the Named Entity Recognition (NER) problem for morphologically rich languages by employing a semi-supervised learning approach based on neural networks. We adopted a fast unsupervised method for learning continuous vector representations of words, and used these representations along with language independent features to develop a NER system. We evaluated our system fo…	Neural Network II	2014
28	Multi-Variable Neural Network Forecasting Using Two Stage Feature Selection	forecasting, feature selection, neural networks	This paper proposes a novel neural network based forecaster that predicts more than one variable at a time. A two stage neural network training algorithm is used that employs Newtons algorithm to estimate a vector of hidden unit optimal learning factors in each iteration. In order to reduce the size of the neural network and train it more effectively, the forecaster uses both subsetting and trans…	Neural Network II	2014
29	Adaptive restructuring of radial basis functions using integrate-and-fire neurons	machine learning, radial basis functions, neural networks, feed-forward networks	This paper proposes a neurobiology-based extension of integrate-and-fire models of Radial Basis Function Neural Networks (RBFNN) that adapts to novel stimuli by means of dynamic restructuring of the networks structural parameters. The new architecture automatically balances synapses modulation, re-centers hidden Radial Basis Functions (RBFs), and stochastically shifts parameter-space decision pla…	Neural Network II	2014
30	One-shot periodic activity recognition using Convolutional Neural Networks	human activity recognition, convolutional neural networks (cnn)	Activities capture vital facts for the semantic analysis of human behavior. In this paper, we propose a method for recognizing human activities based on periodic actions from a single instance using convolutional neural networks (CNN). The height of the foot above the ground is considered as features to discriminate human locomotion activities. The periodic nature of actions in these activities i…	Neural Network II	2014
31	Semi-Supervised Kernel-Based Temporal Clustering	kernel k-means, semi-supervised clustering, temporal segmentation	In this paper, we adapt two existing methods to perform semi-supervised temporal clustering: Aligned Cluster Analysis (ACA), a temporal clustering algorithm, and Constrained Spectral Clustering, a semi-supervised clustering algorithm. In the first method, we add side information in the form of pairwise constraints to its objective function, and in the second, we add a temporal search to its frame…	Semi-Supervised Learning	2014
32	Learning to Rank with Only Positive Examples	information need modeling, positive unlabeled learning, transductive learning, search by multiple examples	A key to successfully retrieve relevant documents lies in how users express their information needs using keywords as queries. However, for many users, it is difficult for them to use keywords to express their information needs. Search-By-Multiple-Examples (SBME), a promising method for overcoming this problem, allows users to specify their information needs as a set of relevant documents rather …	Semi-Supervised Learning	2014
33	Geometric PDEs on weighted graphs for semi-supervised classification	equations, databases, standards, labeling, vectors, image processing, classification algorithms	In this paper, we consider the adaptation of two Partial Differential Equations (PDEs) on weighted graphs, p-Laplacian and eikonal equation, for semi-supervised classification tasks. These equations are a discrete analogue of well known geometric PDEs, which are widely used in image processing. While the p-Laplacian on graphs was intensively used in data classification, few works relate to the ei…	Semi-Supervised Learning	2014
34	Post-Processing Association Rules using Networks and Transductive Learning	networks, association rules, pruning, post-processing, label propagation	Association is widely used to find relations among items in a given database. However, finding the interesting patterns is a challenging task due to the large number of rules that are generated. Traditionally, this task is done by post-processing approaches that explore and direct the user to the interesting rules of the domain. Some of these approaches use the user's knowledge to guide the explo…	Semi-Supervised Learning	2014
35	Variational Inference on Infinite Mixtures of Inverse Gaussian, Multinomial Probit and Exponential Regression	variational inference, probit regression, exponential regression, inverse gaussian regression, dirichlet process	We introduce a new class of methods and inference techniques for infinite mixtures of Inverse Gaussian, Multinomial Probit and Exponential Regression, models that belong to the widely applicable framework of Generalized Linear Model (GLM). We characterize the joint distribution of the response and covariates via a Stick-Breaking Prior. This leads to, in the various cases, nonparametric models for…	Semi-Supervised Learning	2014
36	Varying Coefficient Models for Analyzing the Effects of Risk Factors on Pregnant Women's Blood Pressure	varying coefficient model, longitudinal data, gestational hypertension	In the study of gestational hypertension, most of studies focused on whether a risk factor is associated with gestational hypertension. However, according to the clinical experience, it is important to know the effects of risk factors on women's blood pressure during pregnancy. Thus, we examined the effects of known risk factors (age, hematocrit, etc.) over gestational age. We also examined wheth…	Medicine and Bioinformatics	2014
37	Learning Score Systems for Patient Mortality Prediction in Intensive Care Units via Orthogonal Matching Pursuit	logistic regression, intensive care units, mortality rate prediction, score systems, orthogonal matching pursuit	The problem of predicting outcome of patients in intensive care units (ICUs) is of great importance in critical care medicine, and has wide implications for quality control in ICUs. A dominant approach to this problem has been to use an ICU score system such as the Acute Physiology and Chronic Health Evaluation (APACHE) system and the Simplified Acute Physiology Score (SAPS) system, to compute a …	Medicine and Bioinformatics	2014
38	Implementation of machine learning for classifying hemiplegic gait disparity through use of a force plate	force plate, hemiplegic gait, logistic regression, machine learning, gait analysis	The synergy of gait analysis tools with machine learning enables the capacity to classify disparity existing in hemiplegic gait. Hemiplegic gait is characterized by an affected and unaffected leg, which can be quantified by the measurement of a force plate. The characteristic features of the force plate recording for gait consist of a two local maxima that represent the braking and push off phase…	Medicine and Bioinformatics	2014
39	Expert Bayes: Automatically refining manually built Bayesian networks	medical informatics, bayesian networks, structure learning	Bayesian network structures are usually built using only the data and starting from an empty network or from a naive Bayes structure. Very often, in some domains, like medicine, a prior structure is already known based on expert knowledge. This structure can be automatically or manually refined in search for better performance models. In this work, we take Bayesian networks built by specialists a…	Medicine and Bioinformatics	2014
40	Time Warping Symbolic Aggregation Approximation with Bag-of-Patterns Representation for Time Series Classification	time series analysis, correlation, standards, error analysis, vectors, electrocardiography, training	Standard Symbolic Aggregation approXimation (SAX) is at the core of many effective time series data mining algorithms. Its combination with Bag-of-Patterns has become the standard approach with bleeding-edge performance on standard datasets. However, standard SAX with BoP representation might neglect the internal temporal correlation embedded in the data. In this paper, we proposed time warping S…	Medicine and Bioinformatics	2014
41	A Hybrid Genetic-Programming Swarm-Optimisation Approach for Examining the Nature and Stability of High Frequency Trading Strategies	sociology, statistics, noise, testing, prediction algorithms, algorithm design and analysis, genetics	Advances in high frequency trading in financial markets have exceeded the ability of regulators to monitor market stability, creating the need for tools that go beyond market microstructure theory and examine markets in real time, driven by algorithms, as employed in practice. This paper investigates the design, performance and stability of high frequency trading rules using a hybrid evolutionary…	Real-time Systems and Industry	2014
42	Sequential Logistic Principal Component Analysis (SLPCA): Dimensional Reduction in Streaming Multivariate Binary-State System	energy end-use model, dimensional reduction, sequential optimization	Sequential or online dimensional reduction is of interests due to the explosion of streaming data based applications and the requirement of adaptive statistical modeling, in many emerging fields, such as the modeling of energy end-use profile. Principal Component Analysis (PCA), is the classical way of dimensional reduction. However, traditional Singular Value Decomposition (SVD) based PCA fails …	Real-time Systems and Industry	2014
43	Using k-Nearest Neighbor and Speaker Ranking for Phoneme Prediction	speech recognition, phoneme, k-nearest neighbor, classification, phoneme prediction, template matching	Speech recognition systems are either based on parametric approach or non-parametric approach. Parametric based system such as HMMs have been the dominant technology for speech recognition in the past decade. Despite a lot of advancements and enhancements in the design of these systems: key problems such as long term temporal dependence, etc. has not yet been solved. Recently due to availability …	Real-time Systems and Industry	2014
44	A Machine Learning Approach to Combining Individual Strength and Team Features for Team Recommendation	history, feature extraction, outsourcing, companies, collaboration, approximation algorithms	In IT strategic outsourcing businesses, it is critical to have competent deal teams design competitive service solutions and swiftly respond to clients request for proposals. In this paper we present a general team recommendation framework for finding best deal teams to pursue such engagement opportunities. Little previous work on team recommendation considers both individual and team-level featu…	Real-time Systems and Industry	2014
45	Genetically Supervised Self-Organizing Map for the Classification of Glass Samples	classification, self-organizing map, genetic optimization and supervision	The self-organizing map (SOM) is a useful tool for creating abstractions of high-dimensional distributions of inputs. It computes the ideal mapping of the domain of observations, using either discrete or continuous distributions of values (1). The SOM benefits from the coupling with a genetic algorithm (GA). GAs are optimization algorithms that allow the user to evolve a solution from a distribut…	Real-time Systems and Industry	2014
46	Modelling Mutual Information Between Voiceprint and Optimal Number of Mel-frequency Cepstral Coefficients in Voice Discrimination	features selection, voiceprint, mfccs, information theory	In this paper, we study the relationship between the voiceprint and the optimal number of Mel-frequency Cepstral Coefficients (MFCCs) which yields the highest classification accuracy of the voice discrimination. The voiceprint is modelled as sub-MFCCs matrix with the first d number of MFCCs. We model the relationship through information theory and formulate it as the mutual information maximizati…	Information Retrieval I	2014
47	LSH vs Randomized Partition Trees: Which One to Use for Nearest Neighbor Search?	nearest neighbor search, rp trees	Recently, randomized partition trees have been theoretically shown (cite{dasgupta13}) to be very effective in performing high dimensional nearest neighbor search. In this paper, we introduce a variant of randomized partition trees for high dimensional nearest neighbor search problem and provide theoretical justification for its choice. Experiments on various real-life datasets show that this new …	Information Retrieval I	2014
48	Topic Detection in Instant Messages	topic detection, instant message, plsa, multilingual, useless words	In the past few years, instant messaging (IM) has been widely used in daily communication. However, due to the dispersion of topics and meaningless chatting, online IM groups are filled with useless messages. In order to help IM users capture what the IM group is talking about without spending a long time in reading all the messages, topic discovery in instant messages becomes a significant but c…	Information Retrieval I	2014
49	Automated scoring of the Level of Integrative Complexity from Text using Machine Learning	integrative complexity, aggression, intervention systems, machine learning, logistic regression, support vector machines	Conceptual/Integrative complexity is a construct developed in political psychology and clinical psychology to measure an individuals ability to consider different perspectives on a particular issue and reach a justifiable conclusion after consideration of said perspectives. Integrative complexity (IC) is usually determined from text through manual scoring, which is time-consuming, laborious and e…	Information Retrieval I	2014
50	Extraction of Unexpected Rules from Twitter Hashtags and its Application to Sport Events	twitter, association rules, games, fans, pattern matching, educational institutions	Online news is now widely embraced because of its affordability, rich contents and fast broadcast of diverse real life events and occurrences. Twitter has become a dependable microblogging tool for real time information dissemination and newsworthy events broadcast. Its users sometimes break news on the network faster than traditional newsagents due to their presence at on-going real life events …	Information Retrieval II	2014
51	Using Spectral Features to Improve Sentiment Analysis	feature discovery, spectral learning, discrete fourier, sentiment analysis	A common approach to sentiment classification is to identify a set of sentiment-carrying words and then to use machine learning to build a classifier that can classify sentiment based on the presence/absence of those words. In this paper, we propose a Fourier-based extension of this approach. Specifically, we introduce a spectral learning algorithm that implicitly identifies sentiment-carrying wo…	Information Retrieval II	2014
52	Recommendation Systems for Markets with Two Sided Preferences	recommender systems, two-sided markets	In recent times we have witnessed the emergence of large online markets with two-sided preferences that are responsible for businesses worth billions of dollars. Recommendation systems are critical components of such markets. It is to be noted that the matching in such a market depends on the preferences of both sides, consequently, the construction of a recommendation system for such a market ca…	Information Retrieval II	2014
53	Improving Robustness of Gaussian Process-based Inferential Control System using Kernel Principle Component Analysis	control systems, process control, kernel, gaussian processes, principal component analysis, robustness, vectors	The plausibility and robustness of an inferential control system entirely depend on the prediction accuracy of the estimator used as the feedback element. This paper is based on a previously proposed Gaussian process inferential controller that employs Gaussian process soft sensor as an estimator. The paper enhances the robustness and the reliability of the control system, particularly, during se…	Science and Industry	2014
54	Arctic Sea Ice Extent Forecasting Using Support Vector Regression	arctic sea ice, svr, time series forecasting	The summer minimum Arctic sea ice extent has long been used as a measure of climate change, with record lows being reported in recent years. Understanding the dynamics of Arctic sea ice extent is of utmost importance in understanding the timescales associated with this change. Complex global climate models are typically employed to gain insights about the future of Arctic sea ice, however, these …	Science and Industry	2014
55	WiFi Localization For Mobile Robots based on Random Forests and GPLVM	wifi slam, mobile robots, random forests ,gplvm, khepera	The proliferation of WiFi networks has attracted many research communities to employ WiFi signals in estimating the location of mobile devices in indoor environments.In this paper, we propose a localization framework that is capable of determining the location of mobile robots in indoor limited areas. The proposed framework exploits the Random Forests algorithm in both classification and regressi…	Science and Industry	2014
56	Example-Dependent Cost-Sensitive Logistic Regression for Credit Scoring	cost sensitive classification, credit scoring, logistic regression	Several real-world classification problems are example-dependent cost-sensitive in nature, where the costs due to misclassification vary between examples. Credit scoring is a typical example of cost-sensitive classification. However, it is usually treated using methods that do not take into account the real financial costs associated with the lending business. In this paper, we propose a new exam…	Science and Industry	2014
57	A Switch-and-Restart Algorithm with Exponential Restart Strategy for Objective Selection and its Runtime Analysis	runtime analysis, objective selection, algorithm selection, online selection, ea+rl	There exist optimization problems with the target objective, which is to be optimized, and several extra objectives, which may or may not be helpful in the optimization process. This paper considers the case when it is possible to find an optimum of the target objective by optimizing either the target objective or a single extra objective. An algorithm is presented that uses a single instance of …	Machine Learning II	2014
58	Adding Diversity to Rank Examples in Anytime Nearest Neighbor Classification	anytime algorithm, nearest neighbor, classification, data stream	Data streams are ubiquitous in virtually every application domain. However, a property that is common to various domains and is frequently disregarded is the very high fluctuating data rates, in which the events do not occur with a fixed frequency. The classical learning algorithms do not seem to be adequate in such a scenario. In contrast, anytime classification provides a very convenient approa…	Machine Learning II	2014
59	Improved kNN Rule for Small Training Sets	error analysis, training, prediction algorithms, data models, computer science, educational institutions, electronic mail	The traditional k-NN classification rule predicts a label based on the most common label of the k nearest neighbors (the plurality rule). It is known that the plurality rule is optimal when the number of examples tends to infinity. In this paper we show that the plurality rule is sub-optimal when the number of labels is large and the number of examples is small. We propose a simple k-NN rule that…	Machine Learning II	2014
60	Computation of a Rejection Threshold used for the Bayes Classifier	rejection, statistical learning, bayes classifier	In this paper an algorithm for the efficient computation of a rejection threshold for Bayes classification is discussed. A theoretical and a practical evaluation of the performance regarding the accuracy of the numerical computation for uni- and multimodal high-dimensional probability distributions is given. Additionally some observations regarding the dimensionality and the number of samples are…	Machine Learning II	2014
61	Protein Conformation Motion Modeling using sep-CMA-ES	mass transfer, cma-es, protein conformation, conformation motion	The problem of protein conformation motion modeling is an open problem in the structural computational biology. It is difficult to solve it using methods of molecular dynamics or quantum physics because these methods deal with time intervals of nanoseconds or microseconds, while conformation motions take time of millisecond order. In addition, these methods cannot take external forces into consid…	Medicine, Science and Music	2014
62	Budgeted Learning for Developing Personalized Treatment	reinforcement learning, budgeted learning, bayesian, active learning, personalized treatment	There is increased interest in using patient-specific information to personalize treatment. Personalized treatment decision rules can be learned using data from standard clinical trials, but such trials are very costly to run. This paper explores the use of budgeted learning techniques to design more efficient clinical trials, by effectively determining which type of patients to recruit, at each …	Medicine, Science and Music	2014
63	Visualising Singing Style Under Common Musical Events Using Pitch-Dynamics Trajectories and Modified TRACLUS Clustering	traclus clustering, visualising, singing style, music event	In this paper, we present a novel method for visualising the singing style of vocalists. To illustrate our method, we take 26 audio recordings of a capella solo vocal music from two different professional singers and we visualise the performance style of each vocalist in a two dimensional space of pitch and dynamics. We use our own novel modification of a trajectory clustering algorithm called TR…	Medicine, Science and Music	2014
64	Supervised Music Chord Recognition	music, chord, feature	Chord represents the back-bone of occidental music genre as it contains rich harmonic information which is useful for various music applications such as music genre classification or music retrieval. Hence, chord recognition or transcription is of importance for music representation. In this paper we focus on chord recognition and especially investigate different features representation used in s…	Medicine, Science and Music	2014
65	Uncertainty Quantified Matrix Completion using Bayesian Hierarchical Matrix Factorization	bayesian analysis, probabilistic matrix factorization, uncertainty quantification	Low-rank matrix completion methods have been successful in a variety of settings such as recommendation systems. However, most of the existing matrix completion methods only provide a point estimate of missing entries, and do not characterize uncertainties of the predictions. In this paper, we propose a Bayesian hierarchical probabilistic matrix factorization (BHPMF) model to 1) incorporate hiera…	Medicine, Science and Music	2014
66	Using Balanced Random Forests on Load Spectrum Data for Classifying Component Failures of a HybridElectric Vehicle Fleet	vegetation,indexes,batteries,tuning,hybrid electric vehicles,temperature measurement	To be able to optimize the dimensioning of the power-train of a hybrid electric vehicle, engineers have to find relationships between stresses of the power-train and failures of its components. In this paper, we apply the machine learning technique random forest to a heterogeneous dataset consisting of so-called "load spectrum" data resulting from transforming stress-time functions to frequency d…	Machine Learning for Predictive Models I	2014
67	Multimodal Sparsity-Eager Support Vector Machines for Music Classification	audio, classification, multimodal	As the demand for multimedia grows, the development of information retrieval systems utilizing all available data modalities becomes of paramount importance. The provision of multiple modalities is motivated by usability, presence of noise in one modality and non-universality of a single modality. Radio stations and music TV channels hold archives of millions of music tapes and lyrics. Gigabytes …	Machine Learning for Predictive Models I	2014
68	A Better Case Adaptation Method for Case-Based Effort Estimation Using Multi-Objective Optimization	multi-objective particle swarm optimization, case-based reasoning, adaptation method, software effort estimation	Case-Based Reasoning (CBR) is considered as one of the efficient methods in the area of software effort estimation because of its outstanding performance and capability of handling noisy datasets. This study examines the performance of multi-objective Particle Swarm Optimization algorithm to find the best configuration parameters for the adaptation process. Particularly, we propose a new adaptati…	Machine Learning for Predictive Models I	2014
69	Employing Markov Networks on Curriculum Graphs to Predict Student Performance	linear regression, student success, educational analytics, markov network	Colleges and universities are increasingly interested in tracking student progress as they monitor and work to improve their retention and graduation rates. Ideally, early indicators of student progress, or lack thereof, can be used to provide appropriate interventions that increase the likelihood of student success. In this paper we present a framework that uses data mining and machine learning …	Machine Learning for Predictive Models I	2014
70	Leveraging Machine Learning Algorithms to Perform Online and Offline Highway Traffic Flow Prediction	traffic prediction, online learning, flow forecast, stochastic gradient descent	Advanced traffic management systems (ATMS) are heavily depending on traffic flow or equivalent travel time estimation. The main goal of this paper is to accomplish two different algorithms to perform offline and online traffic flow forecasting. A multi-layer perceptron (MLP), which is trained on yearly data, is utilized for mid-term offline predictions. Principal components analysis (PCA) is empl…	Machine Learning for Predictive Models II	2014
71	OUPS: A Combined Approach Using SMOTE and Propensity Score Matchingtching	accuracy,sensitivity,data models,machine learning algorithms,training,equations	Building accurate classifiers is difficult when using data that is skewed or imbalanced which is typical of real world data sets. Two popular approaches that have been applied for improving classification accuracy and statistical comparisons of imbalanced data sets are: synthetic minority over-sampling technique (SMOTE) and propensity score matching (PSM). A novel sampling approach is introduced …	Machine Learning for Predictive Models II	2014
72	A Comparison of Supervised Machine Learning Techniques for Predicting Short-Term In-Hospital Length of Stay among Diabetic Patients	in-hospital length of stay prediction, supervised machine learning, support vector machines, support vector machines plus, random forests, multi-task learning, diabetes	Diabetes is a life-altering medical condition that affects millions of people and results in many hospitalizations per year. Consequently, predicting the length of stay of in-hospital diabetic patients has become increasingly important for staffing and resource planning. Although statistical methods have been used to predict length of stay in hospitalized patients, many powerful machine learning …	Machine Learning for Predictive Models II	2014
73	Comparative Study of Different Classification Techniques: Heart Disease Use Case	weka, dynamic system, classification, machine learning techniques, heart disease	Common stream mining tasks include classification, clustering and frequent pattern mining among them, data stream classification has drawn particular attention due to its vast real-time application. Through these applications, the main goal is to efficiently build classification models from data streams for accurate prediction. The development of such model has shown the need for machine learning…	Machine Learning for Predictive Models II	2014
74	A Genetic Algorithm Approach to Partitioning Clustering : A case study on M.Sc. Applicants	partitioning clustering, clustering, divisive analysis, genetic algorithms, gower's measure of similarity, master degree in information technology	Acquiring a Master Degree is becoming a common practice to ensure successful life and good career path, especially in developing countries. Master Degree in Information Technology is one of the most popular programmes with prolific number of applications and students. This work has two main objectives. First is to discover the number of clusters of applicants and the characteristics of each clust…	Machine Learning Applications in Education I	2014
75	American Sign Language Recognition Using Leap Motion Sensor	american sign language; 3d leap motion sensor; k-nearest neighbor; support vector machine; deaf education	In this paper, we present an American Sign Language recognition system using a compact and affordable 3D motion sensor. The palm-sized Leap Motion sensor provides a much more portable and economical solution than Cyblerglove or Microsoft kinect used in existing studies. We apply k-nearest neighbor and support vector machine to classify the 26 letters of the English alphabet in American Sign Langu…	Machine Learning Applications in Education I	2014
76	Learner Engagement Measurement and Classification in 1:1 Learning	engagement detection; feature selection; classification; machine learning	We explore the feasibility of measuring learner engagement and classifying the engagement level based on machine learning applied on data from 2D/3D camera sensors and eye trackers in a 1:1 learning setting. Our results are based on nine pilot sessions held in a local high school where we recorded features related to student engagement while consuming educational content. We label the collected d…	Machine Learning Applications in Education I	2014
77	An Intelligent Tutoring System for Argument-Making in Higher Education: A Pilot Study	intelligent tutoring systems; arguments; cohmetrix; text classification	This paper presents a pilot study on an intelligent tutoring system for domain-independent argument making. Students' responses to an open-ended question were collected as the instances for supervised text classification based on the grade given by the instructor using structured outcome of the learning observation taxonomy. The responses were processed using Cohmetrix as well as n-gram models to…	Machine Learning Applications in Education I	2014
78	Automatically filtering irrelevant words for applications in language acquisition	educational data mining; english as a foreign language; natural language processing for education	Building one's vocabulary in a language is an important component of language acquisition. Children learn their native language by being immersed in the language that is used in their environment. However, in second language acquisition, learners are often exposed to vocabulary that is selected by others specifically to aid language acquisition such as textbooks and word-lists. In this paper, we …	Machine Learning Applications in Education II	2014
79	A Clustering-based Grouping Model for Enhanceing Collaborative Learning	collaborative learning, balanced k-means, group diversity	Group work is widely used in tertiary institutions due to the considerable advantages of collaborative learning. Previous studies indicated that the group diversity had positive influence on the group work achievement. Therefore, how to achieve diversity within a group effectively and automatically is an interesting question. In this paper we propose a novel clustering-based grouping model. The p…	Machine Learning Applications in Education II	2014
80	Improving an Early Warning System to Prediction of Student Examination Achievement	educational data mining (edm), data mining, data warehouse, naive bayes, classification, estimation of students successes	In Turkey, there are many exams for transition to a higher education institution. These exams are all stages of life and have a great importance in the lives of students. As the severity rating of the exam, particularly students, parents and teachers are affected and exams create anxiety for students. Examination results are very important in shaping the lives of future students. Therefore, in th…	Machine Learning Applications in Education II	2014
81	Investigating Sentimental Relation between Social Media Presence and Academic Success of Turkish Universities	urap rankings, social networks, sentiment analysis, twitter, academic success, turkish universities	In this study an approach that uses social networking data for developing sentiment analysis system is proposed. With the help of developed software, it is tried to find out whether there is any relation between universities' academic success and sentiment of the public about them in social media. After collecting enough text based data from Twitter, preprocessing of data is carried out and final…	Machine Learning Applications in Education II	2014
82	Next Generation Application-Layer DDoS Defences: Applying the Concepts of Outlier Detection in DataStreams with Concept Drift	simulation, application layer ddos, dynamic web domain, intrusion detection &amp; defence, data stream with concept drift, outlier detection	The existing state-of-the art in the field of application-layer DDoS protection is generally designed, and thus effective, only for static Web-domains. To the best of our knowledge, this paper is the first one to study the problem of application-layer DDoS defense in Web-sites of dynamic content and/or organization and under non-trivial bot (i.e., Attack) behavior. The main contributions of the p…	Machine Learning in Information and System Security Issues	2014
83	TSD: Detecting Sybil Accounts in Twitter	spamdexing, social networks, sybil account, fake user accounts, twitter, web spam, content spam	Fake identities and user accounts (also called "Sybils") in online communities represent today a treasure for adversaries to spread fake product reviews, malware and spam on social networks, and Astroturf political campaigns. State-of-the-art in the defense mechanisms includes Automated Turing Tests (ATTs such as CAPTCHAs) and graph-based Sybil detectors. Sybil detectors in social networks levera…	Machine Learning in Information and System Security Issues	2014
84	An Intelligent Technique for Detecting Malicious Users on Mobile Stores	mobile store security, resource exhausting, artificial neural network (ann), dos attack	In this study, malicious users who cause to resource exhausting are tried to detect in a telecommunication company network. Non-Legitimate users could cause lack of information availability and need countermeasures to prevent threat or limit permissions on the system. For this purpose, ANN based intelligent system is proposed and compared to SVM which is well known classification technique. Accor…	Machine Learning in Information and System Security Issues	2014
85	Age Estimation from Fingerprints: Examination of the Population in Turkey	knn, fingerprint, age, classification	This paper focuses on a new approach to estimate ages from fingerprints. In the current study, a total number of 500 fingerprints from 10 fingers of 50 Turkish citizens were collected to estimate the ages of the participants from their fingerprints. Their full fingerprints were first taken and then the fingerprints were converted to binary images. Then, a matrix of 1�153600 was achieved from the …	Machine Learning in Information and System Security Issues	2014
86	Diagnosis using incomplete model in fuzzy discrete event system: Application to crisis management	fuzzy discrete event system; fault diagnosis; crisis management; incompete model	This paper presents a novel diagnosis approach for crisis management using fuzzy discrete event system (model). The method exploits the output events and membership value of each active state as input events of the diagnoser (diagnosis module). In our work the choice of fuzzy system representation is justified by the assumption that, during crisis management, the stress and/or impact emotion of t…	Machine Learning in Energy Applications	2014
87	Incremental SVD for Insight into Wind Generation	vectors,matrix decomposition,approximation methods,singular value decomposition,wind speed	In this paper, we formulate the problem of predicting wind generation as one of streaming data analysis. We want to understand if it is possible to use the weather data in a time window just before the current time to gain insight into how the wind generation might behave in a time interval just after the current time. Specifically, we use a singular value decomposition of the weather data, and h…	Machine Learning in Energy Applications	2014
88	Transient Characteristics of DC-DC Converter with PID Parameters Selection and Neural Network Control	neural network, dc-dc converter, pid control	This paper presents a neural network based PID parameter selection control to improve the transient response of dc-dc converters. In the conventional PID control, parameters of it such as proportional, integral, and differential coefficients are selected as fixed parameters to regulate both transient and steady-state characteristics simultaneously as much as possible. The parameter setting of PID…	Machine Learning in Energy Applications	2014
89	Intelligent Crude Oil Price Forecaster	gaussian process, ensemble learning, online learning, crude oil price forecasting, linear regression, support vector machine, decision tree	We propose two ensemble regression algorithms for forecasting the daily price of crude oil from features extracted from the U.S. Energy Administration and some international news agencies. An ensemble regression model consists of a group of homogeneous regressors with varying parameters, e.g. Linear regression models with different ridge regularization parameters. The first ensemble method called…	Machine Learning in Energy Applications	2014
90	Improved Selection of Auxiliary Objectives Using Reinforcement Learning in Non-stationary Environment	non-stationary, objective selection, multiobjectivization, auxiliary objectives, ea+rl, reinforcement learning	Efficiency of evolutionary algorithms can be increased by using auxiliary objectives. The method which is called EA+RL is considered. In this method a reinforcement learning (RL) algorithm is used to select objectives in evolutionary algorithms (EA) during optimization. In earlier studies, reinforcement learning algorithms for stationary environments were used in the EA+RL method. However, if beh…	Machine Learning Algorithms, Systems and Applications	2014
91	A New Algorithm for Adaptive Online Selection of Auxiliary Objectives	parameter control, reinforcement learning, multi-objectivization, evolutionary algorithms	Consider optimization problems, where a target objective should be optimized. Some auxiliary objectives can be used to obtain the optimum of the target objective in less number of objective evaluations. We call such auxiliary objective a supporting one. Usually there is no prior knowledge about properties of auxiliary objectives, some objectives can be obstructive as well. What is more, an auxili…	Machine Learning Algorithms, Systems and Applications	2014
92	Iterative Hard Thresholding for Keyword Extraction from Large Text Corpora	text analysis,information retrieval,iterative methods,statistical analysis	To better understand and analyze text corpora, such as the news, it is often useful to extract keywords that are meaningfully associated with a given topic. A corpus of documents labeled by their topic can be used to approach this as a learning problem. We consider this problem through the lens of statistical text analysis, using bag-of-words frequencies as features for a sparse linear model. We …	Machine Learning Algorithms, Systems and Applications	2014
93	A Novel Bayesian Network Based Scheme for Finding the Optimal Solution to Stochastic Online Equi-partitioning Problems	bayes methods,partitioning algorithms,meteorology,noise,stochastic processes,convergence,probabilistic logic	A number of intriguing decision scenarios, such as order picking, revolve around partitioning a collection of objects so as to optimize some application specific objective function. In its general form, this problem is referred to as the Object Partitioning Problem (OOP), known to be NP-hard. We here consider a variant of OPP, namely the Stochastic Online Equi-Partitioning Problem (SO-EPP). In SO…	Machine Learning Algorithms, Systems and Applications	2014
94	Automatic Gender Classification System from Finger 2D: 4D Ratio and Comparison of Successes with Using Different Algorithm	classification algorithms, 2d:4d, mass deaths, automatic gender estimation, index and ring finger ratio	High rate of correctness of the information in determining the identity of corpses in mass deaths in such disasters as aircraft, high-speed train or sea accidents and fires, where people are damaged to an extent that they cannot be identified, and the method followed are main elements. In this study, a dataset was formed by taking the index finger, ring finger, height and ages of 67 Turkish men a…	Machine Learning Algorithms, Systems and Applications	2014
95	Dynamic Inclusion of New Event Types in Visual Inspection using Evolving Classifiers	expected change in classifier's accuracy, visual inspection, new event types, integration of new classes on-the-fly, evolving (fuzzy) classifiers	In this paper, we are dealing with the automatic inclusion of new event types in visual inspection systems. Within the context of image classification for recognizing "OK" and "not OK" parts, a certain event can be directly associated with a class, as events are usually independent and disjoint from each other. In this sense, we are dealing with the problem of integrating a new class into the ima…	Adaptive Data-Driven Modeling in Dynamic Environments and On-line Processes	2014
96	Speeding Learning of Personalized Audio Equalization	personalized item, audio equalizer, transfer learning, collaborative filtering	Audio equalizers (EQs) are perhaps the most commonly used tools used in audio production. The SocialEQ project is a web-based personalized audio equalization system that uses an alternative interface paradigm to the standard approach. Here, the user names a desired effect (e.g. Make the sound "warm") and teaches the tool (e.g. An equalizer) what settings make the sound embody the term. Social EQ …	Adaptive Data-Driven Modeling in Dynamic Environments and On-line Processes	2014
97	A Semi-supervised Clustering Approach for Semantic Slot Labelling	natural language processing, semantic slot labelling, semi-supervised learning, interactive systems	Work on training semantic slot labellers for use in Natural Language Processing applications has typically either relied on large amounts of labelled input data, or has assumed entirely unlabelled inputs. The former technique tends to be costly to apply, while the latter is often not as accurate as its supervised counterpart. Here, we present a semi-supervised learning approach that automatically…	Adaptive Data-Driven Modeling in Dynamic Environments and On-line Processes	2014
98	Multimodal Music and Lyrics Fusion Classifier for Artist Identification	classification, multimodal, sparse methods, audio	Humans interact with each other using different communication modalities including speech, gestures and written documents. In the absence of one modality or presence of a noisy modality, other modalities can benefit precision of systems. HCI systems can also benefit from these multimodal communication models for different machine learning tasks. The provision of multiple modalities is motivated b…	Machine Learning in Visual Information Processing	2014
99	Machine-Sourced Segmentations vs. Expert-Sourced Segmentations for the Classification of Lung Nodules with Outlier Removal	machine-sourced, computer-aided diagnosis, crowd-sourcing, lung cancer, segmentation	Computer-aided diagnosis systems can provide additional opinions that serve as an aid to radiologists in the early detection of lung nodules. Previous CAD models have relied on radiologist-delineated contours to extract image features and classify lung nodules into semantic ratings. Manually creating these contours can be time-consuming and expensive. This paper proposes a different CAD system ba…	Machine Learning in Visual Information Processing	2014
100	Tool Machines with Brains - Touchless Wheel Alignment with Neural Networks	training with noisy data, wheel alignment, 2-dim distance measure, neural network, kohonen self organizing network, association map	This document describes a proof of concept for a new approach for next generation wheel alignment systems. We propose to measure the relevant angels with Kohonen self organizing networks from an image of a heavy precision camera, instead of a projecting system clamped on the wheel. This has the clear advantage, that we do not need to attach a specially designed clamp which holds on to a wheel wit…	Machine Learning in Visual Information Processing	2014
101	Performance Comparison of Major Classical Face Recognition Techniques	blind source seperation, face recognition, feature vector, eigenfaces, eigenvalues, eigenvector, small sample size problem	The goal of this paper is to present a critical comparison of existing classical techniques on recognition of human faces. This paper describes the four major classical face recognition techniques i.e., i) Principal Component Analysis (PCA), ii) Linear Discriminant Analysis (LDA), iii) Discrete Cosine Transform (DCT), and iv) Independent Component Analysis (ICA). Strong and weak features of these…	Machine Learning in Visual Information Processing	2014
102	Assessment of Different Image Clutter Metrics Using Multivariate Analyses and Neurofuzzy System	target detection, computer vision, statistical image clutter metrics, multivariate analyses, neurofuzzy system	Image processing is the most frequently used technique in computer vision like target detection of monitored target images to recognize background clutter and observed target images. To evaluate the performance of various image processing algorithms, image clutter metrics are very important and useful factors for the better visual conception such as increasing the probability of detection, decrea…	Machine Learning in Visual Information Processing	2014
103	Causal Discovery from Spatio-Temporal Data with Applications to Climate Science	spatio-temporal data, causal discovery, graphical model, structure learning, climate science, climate	Causal discovery algorithms have been used to identify potential cause-effect relationships from observational data for decades. Recently more applications are emerging, for example in climate science, that extend over large spatial domains and require temporal models. This paper first reviews how the causal discovery problem can be set up for such spatiotemporal problems using constraint-based s…	Machine learning of graphical models in static and dynamic complex environments	2014
104	Graphical Model Based Approach for Fault Diagnosis of Wind Turbines	the lasso estimate, wind turbine, pitch system	Wind turbine operation and maintenance costs depend on the reliability of its components. Thus, a critical task is to detect and isolate faults, as fast as possible, and restore optimal operating conditions in the shortest time. In this paper, a machine learning of graphical models approach is proposed for fault diagnosis of wind turbines, in particular pitch system. The role of the latter is to …	Machine learning of graphical models in static and dynamic complex environments	2014
105	A Directed Acyclic Graphical Approach and Ensemble Feature Selection for a Better Drug Development Strategy Using Partial Knowledge from KEGG Signalling Pathways	drug-design, machine learning, feature selection, kegg signalling pathways	In this paper we consider the application of machine learning of graphical models and feature selection for developing better drug-design strategies. The work discussed in this paper is based on utilizing partial prior knowledge available through KEGG signalling pathway database in tan dim with our recent developed ensemble feature selection methods for a better regularisation of the lasso estima…	Machine learning of graphical models in static and dynamic complex environments	2014
106	Feature Selection Using Gustafson-Kessel Fuzzy Algorithm in High Dimension Data Clustering	feature selection,informative weight,fuzzy clustering,cluster validation	The performance of objective function-based fuzzy clustering algorithms depends on the shape and the volume of clusters, the initialization of clustering algorithm, the distribution of the data objects, and the number of clusters in the data. Feature selection is also one of the most important issues in high dimension data clustering specifically in bioinformatics, data mining, signal processing …	Fuzzy Systems	2015
107	Coordinate Descent Fuzzy Twin Support Vector Machine for Classification	coordinate descent,fuzzy,active set shrinking,high-dimensional input,tsvm,svm	In this paper, we develop a novel coordinate descent fuzzy twin SVM (CDFTSVM) for classification. The proposed CDFTSVM not only inherits the advantages of twin SVM but also leads to a rapid and robust classification results. Specifically, our CDFTSVM has two distinguished advantages: (1) An effective fuzzy membership function is produced for removing the noise incurred by the contaminant inputs. …	Fuzzy Systems	2015
108	Self-Configuring and Evolving Fuzzy Image Thresholding	evolving fuzzy systems,image segmentation,thresholding,medical image analysis	Every segmentation algorithm has parameters that need to be adjusted in order to achieve good results. Evolving fuzzy systems for adjustment of segmentation parameters have been proposed recently (Evolving fuzzy image segmentation -- EFIS [1]). However, similar to any other algorithm, EFIS too suffers from a few limitations when used in practice. As a major drawback, EFIS depends on detection of …	Fuzzy Systems	2015
109	Adaptive Fuzzy Prediction for Automotive Applications Usage	vehicles,cruise control,fuzzy systems,fuzzy logic,road transportation,context,artificial intelligence	Modern automobiles are increasingly complicated machines with an ever-increasing number of features. Understanding how these features work, when to use them, and in general how to make the best use of your vehicle is not a simple task. This research presents an evolving fuzzy system that personalizes the fuzzy membership functions based on individual driving habits. The system was successfully ap…	Fuzzy Systems	2015
110	Learning Multi-valued Biological Models with Delayed Influence from Time-Series Observations	dynamical systems,multi-valued models,boolean networks,delay,markov(k),learning from interpretation transition,inductive logic programming	Delayed effects are important in modeling biological systems, and timed Boolean networks have been proposed for such a framework. Yet it is not an easy task to design such Boolean models with delays precisely. Recently, an attempt to learn timed Boolean networks has been made in Ribeiro et al 2015 in the framework of learning state transition rules from time-series data. However, this approach st…	Time Series	2015
111	A Proposal of a Methodological Framework with Experimental Guidelines to Investigate Clustering Stability on Financial Time Series	clustering,time series,stability,credit default swap,financial markets	We present in this paper an empirical framework motivated by the practitioner point of view on stability. The goal is to both assess clustering validity and yield market insights by providing through the data perturbations we propose a multi-view of the assets' clustering behaviour. The perturbation framework is illustrated on an extensive credit default swap time series database available online…	Time Series	2015
112	Evaluating Real-Time Anomaly Detection Algorithms � The Numenta Anomaly Benchmark	anomaly detection,time-series data,benchmarks,streaming data	Much of the world's data is streaming, time-series data, where anomalies give significant information in critical situations, examples abound in domains such as finance, IT, security, medical, and energy. Yet detecting anomalies in streaming data is a difficult task, requiring detectors to process data in real-time, not batches, and learn while simultaneously making predictions. There are no benc…	Time Series	2015
113	A Study of the Use of Complexity Measures in the Similarity Search Process Adopted by kNN Algorithm for Time Series Prediction	time series prediction,similarity-based methods,machine learning,data mining	In the last two decades, with the rise of the Data Mining process, there is an increasing interest in the adaptation of Machine Learning methods to support Time Series non-parametric modeling and prediction. The non-parametric temporal data modeling can be performed according to local and global approaches. The most of the local prediction data strategies are based on the k-Nearest Neighbor (kNN)…	Time Series	2015
114	The Influence of Sample Reconstruction on Stock Trend Prediction via NARX Neural Network	trend prediction,stock trading points,narx,sample reconstruction,artificial neural network	In our study, through the established NARX neural network model, the sample data of stock AAPL in NASDAQ from 2006/01/01 to 2015/01/01 are utilized for training. The results show that under the same sampling frequency, with the increase of MA period, the trend of volatility becomes lower with obvious longer time delay, which will help to predict the trend of movement. In addition, through the use…	Statistical Learning	2015
115	Statistical Fault Localization Based on Importance Sampling	fault localization,importance sampling	This paper presents a novel probabilistic approach for the fault localization challenge based on importance sampling. The iterative approach utilizes test results and execution profiles to estimate the likelihood of suspiciousness of program statements. Over a few iterations of probability updates and sampling, the procedure directs its attention towards those statements that are more likely to b…	Statistical Learning	2015
116	Statistical Learning via Manifold Learning	statistical learning,manifold learning,tangent bundle manifold learning,manifold learning regression	A new geometrically motivated method is proposed for solving the non-linear regression task consisting in constructing a predictive function which estimates an unknown smooth mapping f from q-dimensional inputs to m-dimensional outputs based on a given 'input-output' training pairs. The unknown mapping f determines q-dimensional Regression manifold M(f) consisting of all the (q+m)-dimensional 'in…	Statistical Learning	2015
117	Topic Novelty Detection Using Infinite Variational Inverted Dirichlet Mixture Models	inverted dirichlet,dirichlet process,nonparametric bayesian,variational bayes,mixture model,topic novelty detection	We propose model-based inference for topic novelty detection using a non-parametric Bayesian probability model. The probability model is a Dirichlet process mixture of inverted Dirichlet distributions which can be viewed as an infinite mixture model. The inference is based on variational Bayes deployed using approximate conjugate priors to the inverted Dirichlet. Detailed experimental study demon…	Statistical Learning	2015
118	Evaluating the Uncertainty of a Bayesian Network Query Response by Using Joint Probability Distribution	bayesian network,machine learning,effective sample size,variance of query response,approximate inference	Bayesian network is a powerful tool to represent patterns inside past data. It can be used to predict future by calculating the posterior probability of future events. Machine learning techniques that can construct a Bayesian network from past data automatically are well developed in recent years. If we consider past data as a sampling set from an original probabilistic distribution, the "learnin…	Bayesian Learning and Classifier Systems	2015
119	Nonparametric Bayesian Modeling for Automated Database Schema Matching	computational modeling,bayes methods,government,data integration,databases,metadata	The problem of merging databases arises in many government and commercial applications. Schema matching, a common first step, identifies equivalent fields between databases. We introduce a schema matching framework that builds nonparametric Bayesian models for each field and compares them by computing the probability that a single model could have generated both fields. Our experiments show that …	Bayesian Learning and Classifier Systems	2015
120	Performance Analysis of Majority Vote Combiner for Multiple Classifier Systems	multiple classifier systems,majority vote rule,probability of classification error	Combining rules in Multiple Classifier Systems (MCS) play a central role in shaping their performance (classification error probability). Many theoretical works are developed to predict the performance using different combining rules. Some of the developed works assumed that classifiers' outputs are independent, however in practice an ensemble of classifiers shows dependent behavior between each …	Bayesian Learning and Classifier Systems	2015
121	The Effect of Dataset Size on Training Tweet Sentiment Classifiers	sentiment analysis,tweet mining,classification,big data	Using automated methods of labeling tweet sentiment, large volumes of tweets can be labeled and used to train classifiers. Millions of tweets could be used to train a classifier, however, doing so is computationally expensive. Thus, it is valuable to establish how many tweets should be utilized to train a classifier, since using additional instances with no gain in performance is a waste of resou…	Bayesian Learning and Classifier Systems	2015
122	Complex Decomposition of the Negative Distance Kernel	svm,kernel functions,text categorization	A Support Vector Machine (SVM) has become a very popular machine learning method for text classification. One reason for this relates to the range of existing kernels which allow for classifying data that is not linearly separable. The linear, polynomial and RBF (Gaussian Radial Basis Function) kernel are commonly used and serve as a basis of comparison in our study. We show how to derive the pri…	Kernels and Support Vector Machines	2015
123	A Family of Chisini Mean Based Jensen-Shannon Divergence Kernels	jensen-shannon divergence,kernel,libs	Jensen-Shannon divergence is an effective method for measuring the distance between two probability distributions. When the difference between these two distributions is subtle, Jensen-Shannon divergence does not provide adequate separation to draw distinctions from subtly different distributions. We extend Jensen-Shannon divergence by reformulating it using alternate operators that provide diffe…	Kernels and Support Vector Machines	2015
124	Online One-Class SVMs with Active-Set Optimization for Data Streams	support vector machines,standards,quadratic programming,kernel,training,real-time systems	A great advantage of support vector machines (SVMs) is its capability to learn decision borders, represented by a set of particular data points called margin support vectors. The real-time or nearly real-time online learning and detection from data streams poses stringent time and space constraints for the learner. We consider solving online one-class SVMs with an active-set method for quadratic …	Kernels and Support Vector Machines	2015
125	Example-Specific Density Based Matching Kernels for Scene Classification Using Support Vector Machines	kernel,support vector machines,visualization,histograms,feature extraction,semantics,maximum likelihood estimation	In this paper, we propose the example-specific density based matching kernel (ESDMK) for classification of scene images represented as sets of local feature vectors. The proposed kernel is computed between the pair of examples, represented as sets of local feature vectors, by matching the estimates of example-specific densities computed at every local feature vector in those two examples. In this…	Kernels and Support Vector Machines	2015
126	Medical Image Classification via SVM Using LBP Features from Saliency-Based Folded Data	image classification,saliency,folding,local binary patterns,support vector machines	Good results on image classification and retrieval using support vector machines (SVM) with local binary patterns (LBPs) as features have been extensively reported in the literature where an entire image is retrieved or classified. In contrast, in medical imaging, not all parts of the image may be equally significant or relevant to the image retrieval application at hand. For instance, in lung x-…	Kernels and Support Vector Machines	2015
127	SMS Spam Filtering Through Optimum-Path Forest-Based Classifiers	optimum-path forest,sms spam	In the past years, SMS messages have shown to be a profitable revenue to the cell-phone industries, being one of the most used communication systems to date. However, this very same scenario has led spammers to concentrate their attentions into spreading spam messages through SMS, thus achieving some success due to the lack of proper tools to cope with this problem. In this paper, we introduced t…	Machine Learning in Information and System Security Issues	2015
128	TubeSpam: Comment Spam Filtering on YouTube	youtube,unsolicited electronic mail,blogs,radio frequency,google,decision trees	The profitability promoted by Google in its brand new video distribution platform YouTube has attracted an increasing number of users. However, such success has also attracted malicious users, which aim to self-promote their videos or disseminate viruses and malwares. Since YouTube offers limited tools for comment moderation, the spam volume is shockingly increasing which lead owners of famous ch…	Machine Learning in Information and System Security Issues	2015
129	Optimizing Attack Surface and Configuration Diversity Using Multi-objective Reinforcement Learning	multi-objective reinforcement learning,cybersecurity,moving target defense	Minimizing the attack surface of a system and introducing diversity into a system are two effective ways to improve system security. However, determining how to include diversity in a system without increasing the attack surface more than necessary is a difficult problem, requiring knowledge about the system characteristics, operating environment, and available permutations that is generally not …	Machine Learning in Information and System Security Issues	2015
130	A Review of Machine Learning Solutions to Denial-of-Services Attacks in Wireless Sensor Networks	wireless sensor networks (wsns),denial-of-service (dos),network layer,machine learning,tcp/ip model	Wireless sensor networks (WSNs) are used in various fields where remote data collection is necessary, such as environment and habitat monitoring, military applications, smart homes, traffic control, and health monitoring etc. Since WSNs play a crucial role in various domains and the sensors are constrained by resources, they are vulnerable to different types of attacks. One of the main attack typ…	Machine Learning in Information and System Security Issues	2015
131	A Hybrid Method for Intrusion Detection	intrusion detection,k-nearest neighbor,genetic algorithm,network attacks	Intrusion Detection Systems (IDSs) are used to detect malicious actions on information systems such as computing and networking systems. Abnormal behaviors or activities on the network systems could be detected by security systems. But, conventional security systems such as anti-virus and firewall cannot be successful in many malicious actions. To overcome this problem, better and more intelligen…	Machine Learning in Information and System Security Issues	2015
132	Scalable Learning of Entity and Predicate Embeddings for Knowledge Graph Completion	representation learning,semantic web,link prediction,knowledge graphs	Knowledge Graphs (KGs) are a widely used formalism for representing knowledge in the Web of Data. We focus on the problem of link prediction, i.e. predicting missing links in large knowledge graphs, so to discover new facts about the world. Representation learning models that embed entities and relation types in continuous vector spaces recently were used to achieve new state-of-the-art link pred…	Predictive Modelling and Applications	2015
133	Measuring and Modelling Delays in Robot Manipulators for Temporally Precise Control Using Machine Learning	robot control,automation,machine learning algorithms	Latencies and delays play an important role in temporally precise robot control. During dynamic tasks in particular, a robot has to account for inherent delays to reach manipulated objects in time. The different types of occurring delays are typically convoluted and thereby hard to measure and separate. In this paper, we present a data-driven methodology for separating and modelling inherent dela…	Predictive Modelling and Applications	2015
134	Metabolic Profiling of 1H NMR Spectra in Chronic Kidney Disease with Local Predictive Modeling	predictive models,nuclear magnetic resonance,metabolomics,feature extraction,biological system modeling,space exploration,diseases	Metabolic profiling, the study of changes in the concentration of the metabolites in the organism induced by biological differences within subpopulations, has to deal with a very large amount of complex data. It therefore requires the use of powerful data processing and machine learning methods. To overcome over-fitting, a common concern in metabolic profiling where the number of features is ofte…	Predictive Modelling and Applications	2015
135	Predicting Churn of Expert Respondents in Social Networks Using Data Mining Techniques: A Case Study of Stack Overflow	churn prediction,social networks,data mining	In Q&A social networks, the few respondents that answer most of the questions are an asset to that network. Being able to predict the churn of these expert respondents will enable the owners of such network put things in place in order to keep them. In this paper, we predicted the churn of expert respondents in Stack Overflow. We identified experts based on the InDegree of the respondents and the…	Predictive Modelling and Applications	2015
136	Predictable Feature Analysis	data analysis,dimensionality reduction,feature extraction,model building,predictability,self organization,signal analysis,unsupervised learning	Every organism in an environment, whether biological, robotic or virtual, must be able to predict certain aspects of its environment in order to survive or perform whatever task is intended. It needs a model that is capable of estimating the consequences of possible actions, so that planning, control, and decision-making become feasible. For scientific purposes, such models are usually created in…	Feature Selection	2015
137	Speaker Identification in Medical Simulation Data Using Fisher Vector Representation	speaker identification,gaussian mixture model (gmm),fisher vector (fv) feature representation,k-nearest neighbor classifier (knn),support vector machines (svm)	We present a robust speaker identification algorithm that uses effective features based on Fisher Vector (FV) representations. First, low-level spectral features are extracted from the training data. Next, we model the data (in the spectral feature space) by a mixture of Gaussian components. Then, we construct FV descriptors based on the deviation of the features from the Gaussian components. We …	Feature Selection	2015
138	A Machine Learning Approach to False Alarm Detection for Critical Arrhythmia Alarms	electrocardiography,feature extraction,monitoring,databases,standards,mimics,heart rate	High false alarm rates in Intensive Care Unit (ICU) is a common problem that leads to alarm desensitization -- a phenomenon called alarm fatigue. Alarm fatigue can cause longer response time or missing of important alarms. In this work, we propose a methodology to identify false alarms generated by ICU bedside monitors. The novelty in our approach lies in the extraction of 216 relevant features t…	Feature Selection	2015
139	Detecting Credit Card Fraud Using Periodic Features	fraud detection,von mises distribution,cost-sensitive learning	When constructing a credit card fraud detection model, it is very important to extract the right features from transactional data. This is usually done by aggregating the transactions in order to observe the spending behavioral patterns of the customers. In this paper we propose to create a new set of features based on analyzing the periodic behavior of the time of a transaction using the von Mis…	Feature Selection	2015
140	Classification of Evolving Data Streams with Infinitely Delayed Labels	data stream,classification,delayed labels,extreme verification latency,online clustering	The majority of evolving data streams classification algorithms assume that the actual labels of the predicted examples are readily available without any time delay just after a prediction is made. However, given the high label costs, dependence of an expert, limitations in data transmission or even restrictions imposed by the problem's nature, there is a large number of real-world applications i…	Advanced Learning Methods I	2015
141	Sparse Temporal Difference Learning via Alternating Direction Method of Multipliers	approximation algorithms,context,optimization,function approximation,learning (artificial intelligence),prediction algorithms,linear programming	Recent work in off-line Reinforcement Learning has focused on efficient algorithms to incorporate feature selection, via l1-regularization, into the Bellman operator fixed-point estimators. These developments now mean that over-fitting can be avoided when the number of samples is small compared to the number of features. However, it remains unclear whether existing algorithms have the ability to …	Advanced Learning Methods I	2015
142	Transfer Learning of Air Combat Behavior	reinforcement learning,transfer learning,air combat,training simulations,computer generated forces	Machine learning techniques can help to automatically generate behavior for computer generated forces inhabiting air combat training simulations. However, as the complexity of scenarios increases, so does the time to learn optimal behavior. Transfer learning has the potential to significantly shorten the learning time between domains that are sufficiently similar. In this paper, we transfer air c…	Advanced Learning Methods I	2015
143	Integrating Active Learning with Supervision for Crowdsourcing Generalization	crowdsourcing,active learning,supervised classification	With various online crowdsourcing platforms, it is easy to collect multiple labels for the same examples from the crowd. Consensus integration algorithms can infer the estimated ground truths from the multiple label sets of these crowdsourcing datasets. However, it couldn't be avoided that these integrated (estimated) labels still contain noises. In order to further improve the performance of a m…	Advanced Learning Methods I	2015
144	Active Information Retrieval for Linking Twitter Posts with Political Debates	active learning,information retrieval,text similarity,feature extraction	Users of microblogging social networks produce millions of short messages every day. Retrieving relevant information to a particular event from this sheer volume of data is not a trivial task. In this paper, we present a framework for the retrieval of Twitter posts that are relevant to a set of political debates. Our main contribution is the proposal of a set of strategies for involving the user …	Information Retrieval and Topic Models	2015
145	A Highly Distributable Computational Framework for Fast Cloud Data Retrieval	distributed computing,parallel processing,associative memory,cloud computing,neural networks,hierachical graph neuron	Unlike the existing relational, hierarchical and object-oriented schemes, associative models can analyze data in similar ways to which our brain links information. Such interactions when implemented in voluminous data clouds can assist in searching for overarching relations in complex and highly distributed data sets with speed and accuracy. In this paper, a different perspective of data recognit…	Information Retrieval and Topic Models	2015
146	Online Learning Algorithm for Collective LDA	topic model,online learning,variational inference,multi-corpora,data mining	Collective Latent Dirichlet Allocation (C-LDA) is proposed as an extension of LDA to simultaneously model multiple corpora from different domains in order to overcome bias of individual corpus. However, with large volume of document collections from various sources, it becomes challenging to achieve fast convergence for C-LDA. The high time complexity of C-LDA limits its application to real-world…	Information Retrieval and Topic Models	2015
147	Automatic Topic Labeling Using Ontology-Based Topic Models	statistical learning,topic modeling,topic model labeling,dbpedia ontology	Topic models, which frequently represent topics as multinomial distributions over words, have been extensively used for discovering latent topics in text corpora. Topic labeling, which aims to assign meaningful labels for discovered topics, has recently gained significant attention. In this paper, we argue that the quality of topic labeling can be improved by considering ontology concepts rather …	Information Retrieval and Topic Models	2015
148	Investigating Eating Behaviours Using Topic Models	topic models,nutrition,routine behaviours,unsupervised learning,snacks	Chronic conditions, such as diabetes and obesity are related to quality of diet. However, current research findings are conflicting with regards to the impact of snacking on diet quality. One reason for this is the lack of a clear definition of a snack or a meal. This paper presents a novel approach to understanding how foods are grouped together in eating events using a machine learning algorith…	Information Retrieval and Topic Models	2015
149	Fine-Grained Opinion Extraction with Markov Logic Networks	opinion extraction,markov logic networks,joint inference	Markov Logic Networks, a joint inference framework that combines logical and probabilistic representations, enable effective modeling of the dependencies that exist between different instances of a data sample. While its ability to capture relational dependencies makes it an ideal framework for predicting the structures inherent in many natural language processing (NLP) tasks, it is arguably unde…	Information Retrieval and Topic Models	2015
150	The Effect of Clustering on Data Privacy	data privacy,privacy preserving,anonymization,clustering,data diversity	The data obtained by various organizations provide opportunities for generating solutions in the future. It is essential that, the accurate data must be sharable with research communities and scientists in order to improve quality of life. However, accurate records of personal data include sensitive information about individuals. Hence sharing these records without applying any anonymization crit…	Machine Learning in Information and System Security Issues	2015
151	Detection of SSH Brute Force Attacks Using Aggregated Netflow Data	intrusion detection,brute force,machine learning,aggregated netflows	The SSH Brute force attack is one of the most prevalent attacks in computer networks. These attacks aim to gain ineligible access to users' accounts by trying plenty of different password combinations. The detection of this type of attack at the network level can overcome the scalability issue of host-based detection methods. In this paper, we provide a machine learning approach for the detection…	Machine Learning in Information and System Security Issues	2015
152	A Machine-Learning Based Approach for Measuring the Completeness of Online Privacy Policies	privacy policy,transparency,completeness,machine learning,text mining	Web site privacy policies are often long, difficult to understand, and contain incomplete information. Consequently, users tend not to read the privacy policies, thus putting their privacy at risk. This paper describes an automated approach for assisting users to evaluate online privacy policies based on completeness. The term completeness refers to the presence of 8 sections in an online privacy…	Machine Learning in Information and System Security Issues	2015
153	Combating Comment Spam with Machine Learning Approaches	spam,comment spam detection,blog spam,comment features	The feature of posting comments enables websites visitors (e.g., Youtube and Amazon) to interact and contribute to the posted content by adding comments. The fact that such comments are becoming part of the website content so that many visitors read them and that such comments are usually unvetted make them attractive to spammers for the purposes of advertising, spreading malware, phishing attack…	Machine Learning in Information and System Security Issues	2015
154	Using Bipartite Anomaly Features for Cyber Security Applications	spam,authentication graphs,lateral movement,cyber security,bipartite graphs,anomaly detection	In this paper we use anomaly scores derived from a technique for bipartite graphs as features for a supervised machine learning algorithm for two cyber security problems: classifying Short Message Service (SMS) text messages as either spam or non-spam and detecting malicious lateral movement within a network. While disparate problems, both spam and lateral movement detection can be viewed as bipa…	Machine Learning in Information and System Security Issues	2015
155	Effective User Authentications Using Keystroke Dynamics Based on Feature Selections	keystroke dynamics,keystroke feature,security,authentication,biometrics	Efficient keystroke authentication systems should have the ability to capture and build the user's pattern in minimal time. These systems also should be able to achieve quickest detection while maintaining good detection accuracy. However, maintaining high detection accuracy and minimal detection delay are conflicting requirements that need to be balanced. A possible approach to tackle this probl…	Machine Learning in Information and System Security Issues	2015
156	Statistical Downscaling of Climate Change Scenarios of Rainfall and Temperature over Indira Sagar Canal Command Area in Madhya Pradesh, India	statistical downscaling,gcm data,scenario generation,canal command,sdsm	General circulation models (GCMs) have been employed by climate agencies to predict future climate change. A challenging issue with GCM output for local relevance is their coarse spatial resolution of the projected variables. Statistical Downscaling Model (SDSM) identifies relationships between large-scale predictors (i.e., GCM-based) and local-scale predictands using multiple linear regression m…	Machine Learning Algorithms for Environmental Applications	2015
157	Prediction of SPEI Using MLR and ANN: A Case Study for Wilsons Promontory Station in Victoria	multi-linear regression model,artifial neural network model,standardized precipitation index,drought modelling	The prediction of drought is of major importance in climate-related studies, hydrologic engineering, wildlife or agricultural studies. This study explores the ability of two machine learning methods to predict 1, 3, 6 and 12 months standardized precipitation and evapotranspiration index (SPEI) for the Wilsons Promontory station in Eastern Australia. The two methods are multiple linear regression …	Machine Learning Algorithms for Environmental Applications	2015
158	Prediction of Sunspot Number Using Minimum Error Entropy Cost Based Kernel Adaptive Filters	kernel methods,error entropy,information theoretic learning	Several algorithms in adaptive filtering are based on the minimization of the mean squared error (MSE) cost function. However, MSE is just a second order statistics and hence does not capture the entire information about the probability distribution of the error in the system. An information theoretic alternative is using the minimum error entropy (MEE) cost function. Adaptive algorithms based on…	Machine Learning Algorithms for Environmental Applications	2015
159	Secure Data Aggregation Model (SDAM) in Wireless Sensor Networks	availability,base station (bs),cluster head (ch),secure data aggregation model (sdam),sensor node (sn),wireless sensor network (wsn)	Nowadays, Wireless Sensor Networks (WSN's) are becoming more and more promising and applicable to a variety of fields: military, environmental, medical, wild life habitat, and transportation as well wearable devices, target-tracking. WSN are expected to be a main player in the Internet of Things technology. Power management is very important factor in considering WSN's and it has been demonstrate…	Machine Learning Algorithms for Environmental Applications	2015
160	A New Video Steganography Algorithm Based on the Multiple Object Tracking and Hamming Codes	video steganography,motion-based multiple object tracking,hamming codes,embedding efficiency,eembedding payload	In the modern world, video steganography has become a popular option for secret data communication. The performance of any steganography algorithm is based on the embedding efficiency, embedding payload, and robustness against attackers. In this paper, we propose a new video steganography algorithm based on the multiple object tracking algorithm and Hamming codes. The proposed algorithm includes …	Machine Learning Algorithms for Environmental Applications	2015
161	A Novel Study for the Modeling of Monthly Evaporation Using K-Nearest Neighbor Algorithms for a Semi-Arid Continental Climate	machine learning algorithms,k-nn,evaporation,semi-arid climate	This study aims to reveal a reliable and efficient method for predicting the monthly evaporation. For this purpose, the accuracy of machine learning algorithms, MLA, that include k-nearest neighbor, k-NN, was used in modeling monthly evaporation. The tenfold cross-validation approach was employed to determine the performances of prediction methods for MLA. The results revealed that k-NN algorithm…	Machine Learning Algorithms for Environmental Applications	2015
162	Decaying Potential Fields Neural Network: An Approach for Parallelizing Topologically Indicative Mapping Exemplars	self-organization parallelization,recall of data,potentials	Mapping methodologies aim to make sense or connections from hard data. The human mind is able to efficiently and quickly process images through the visual cortex, in part due to its parallel nature. A basic Kohonen self-organizing feature map (SOFM) is one example of a mapping methodology in the class of neural networks that does this very well. Optimally the result is a nicely mapped neural netw…	Neural Networks	2015
163	A Bilevel Parameter Tuning Strategy of Partially Connected ANNs	optimization,neurons,tuning,topology,training,time series analysis,network topology	Partially connected ANN with Evolvable Topology (PANNET) is a non-fully connected recurrent neural network with proper number of context nodes. The structure of the network along with connection weights are determined through the evolutionary process of a customized genetic algorithm. In this paper, we develop an evolutionary bilevel optimization procedure for tuning the hyper-parameters of PANNE…	Neural Networks	2015
164	Sequence Classification with Neural Conditional Random Fields	hybrid,neurocrfs,sequence classification	The proliferation of sensor devices monitoring human activity generates voluminous amount of temporal sequences needing to be interpreted and categorized. Moreover, complex behavior detection requires the personalization of multi-sensor fusion algorithms. Conditional random fields (CRFs) are commonly used in structured prediction tasks such as part-of-speech tagging in natural language processing…	Neural Networks	2015
165	Classification of Occluded Objects Using Fast Recurrent Processing	recurrent processing,occlusion,neural networks	Recurrent neural networks are powerful tools for handling incomplete data problems in computer vision, thanks to their significant generative capabilities. However, the computational demand for these algorithms is too high to work in real time, without specialized hardware or software solutions. In this paper, we propose a framework for augmenting recurrent processing capabilities into a feedforw…	Neural Networks	2015
166	Using Machine Learning to Understand and Mitigate Model Form Uncertainty in Turbulence Models	machine learning,turbulence modeling,rule extraction	The question of how to accurately model turbulent flows is one of the most long-standing open problems in physics. Advances in high performance computing have enabled direct numerical simulations of increasingly complex flows. Nevertheless, for most flows of engineering relevance, the computational cost of these direct simulations is prohibitive, necessitating empirical model closures for the tur…	Machine Learning Applications I	2015
167	A Finite Gamma Mixture Model-Based Discriminative Learning Frameworks	mixture models,gamma distribution,generative learning,svm,object recognition,3d shapes,video event	It is well-known that classification tasks can be approached using either generative models or discriminative ones. While the goal of generative approaches is to learn class-conditional densities, the main goal of discriminative techniques is to learn decision boundaries directly without taking into account class-conditional densities. In classic supervised learning, we would usually represent a …	Machine Learning Applications I	2015
168	Multi-label Classification of Anemia Patients	multi-label classification,class imbalance,biomedical informatics,anaemia	This work examines the application of machine learning to an important area of medicine which aims to diagnose paediatric patients with ?-thalassemia minor, iron deficiency anemia or the co-occurrence of these ailments. Iron deficiency anemia is a major cause of microcytic anemia and is considered an important task in global health. Whilst existing methods, based on linear equations, are proficie…	Machine Learning Applications I	2015
169	Donor Selection for Hematopoietic Stem Cell Transplant Using Cost-Sensitive SVM	donor selection,predictive data analytics,stem cell transplant,svm classification,unbalanced data	Donor selection for Hematopoietic Stem Cell Transplant often requires physicians to manually select 3 to 5 donors from a list of 100s of genetically compatible donors as identified by HLA-based matching algorithms. The decision process is complicated by a lack of strict guidelines governing a "secondary" selection process, which is based upon non-HLA donor attributes. Our research is aimed at mod…	Machine Learning Applications I	2015
170	Towards Sleep Apnea Screening with an Under-the-Mattress IR-UWB Radar Using Machine Learning	obstructive apnea,hypopnea,ultra-wide band radar	In this work, we apply machine learning to investigate the effectiveness of an Impulse Radio Ultra-Wide Band (IR-UWB) radar panel, in an under-the-mattress configuration, for detecting apnea events in subjects known to have obstructive sleep apnea (OSA). We consider a collection of features, some novel and some inspired by features that worked well for sleep apnea detection using other types of s…	Machine Learning Algorithms, Systems and Applications Workshop	2015
171	iClass: Combining Multiple Multi-label Classification with Expert Knowledge	ensembles,expert knowledge,knowledge base,machine learning,multi-label classifiers,supervised learning,survey datasets	Roper Center is one of the largest public opinion data archives in the world. It collects data sets of polled survey questions from numerous media outlets and organizations. The volume of data introduces search complexities over survey questions and poses challenges when analyzing search trends. Roper Center question-level retrieval applications used human metadata experts to assign topics to con…	Machine Learning Algorithms, Systems and Applications Workshop	2015
172	An Interval-Radial Algorithm for Hierarchical Clustering Analysis	hierarchical clustering,interval-radial algorithm,efficiency,flexibility	Hierarchical clustering analysis (HCA) produces a structure that is more informative than an unstructured set of clusters. However, the advantage comes at the cost of lower efficiency. In analyzing large dataset with HCA, it is important to improve its efficiency. Motivated by the fact that small quantitative differences may not necessarily reflect changes of qualitative property, we report an in…	Machine Learning Algorithms, Systems and Applications Workshop	2015
173	Time Series Prediction Based on Robust Recurrent Kernel Online Learning	real-time recurrent learning (rtrl),kernel online learning,weight convergence and robust stability,sparsification	We propose a robust recurrent kernel online learning (RRKOL) algorithm based on the celebrated real-time recurrent learning (RTRL) approach that exploits the kernel trick in a recurrent online training manner. The RRKOL algorithm automatically weights the regularized term in the recurrent loss function such that we not only minimize the estimation error but also improve the generalization perform…	Machine Learning Algorithms, Systems and Applications Workshop	2015
174	Recognizing Human Activities from Raw Accelerometer Data Using Deep Neural Networks	activity recognition,deep neural networks,feature learning,accelerometer data	Activity recognition from wearable sensor data has been researched for many years. Previous works usually extracted features manually, which were hand-designed by the researchers, and then were fed into the classifiers as the inputs. Due to the blindness of manually extracted features, it was hard to choose suitable features for the specific classification task. Besides, this heuristic method for…	Deep Learning	2015
175	Zero Shot Deep Learning from Semantic Attributes	semantics,training,estimation,neural networks,taxonomy,visualization,support vector machines	We study the problem of classifying images when no training exemplars are available for some image classes, and therefore direct classification is not possible. We use instead semantic attributes: if attributes of yet unseen classes can be determined, then class labels may themselves be decided based on prior knowledge of class to attributes relationships. We present several methods for determini…	Deep Learning	2015
176	Speaker Adaptation Using Speaker Similarity Score on DNN Features	deep neural networks,k-nearest neighbor,phoneme classification,feature learning,speaker adaptation	This paper proposes a novel speaker adaptation algorithm for classifying speech based on deep neural networks (DNNs). The adaptation algorithm consists of two steps. In the first step a deep neural network is trained using raw Mel-frequency cepstral coefficient (MFCC) features to discover hidden structures in the data and employing the activations of the last hidden layers of the DNN as acoustic …	Deep Learning	2015
177	Simplicity of Kmeans Versus Deepness of Deep Learning: A Case of Unsupervised Feature Learning with Limited Data	kmeans clustering,unsupervised feature learning,deep learning,bio-detection	We study a bio-detection application as a case study to demonstrate that Kmeans -- based unsupervised feature learning can be a simple yet effective alternative to deep learning techniques for small data sets with limited intra-as well as inter-class diversity. We investigate the effect on the classifier performance of data augmentation as well as feature extraction with multiple patch sizes and …	Deep Learning	2015
178	Adaptive OpenMP Task Scheduling Using Runtime APIs and Machine Learning	adaptive scheduling,machine learning,ompt,collector apis,openmp tasks,similarity analysis	Task-based programming models adopt different scheduling strategies to exploit parallelism in irregular applications. These scheduling strategies differ in terms of exploiting data locality, maintaining load balance, and minimizing overhead. OpenMP tasks allow programmers to express unstructured parallelism at a high level of abstraction and make the runtime responsible about the burden of schedu…	Machine Learning Applications II	2015
179	MLaaS: Machine Learning as a Service	machine learning as a service,supervised learning,regression,prediction,service oriented architecture,service component architecture,platform as a service	The demand for knowledge extraction has been increasing. With the growing amount of data being generated by global data sources (e.g., social media and mobile apps) and the popularization of context-specific data (e.g., the Internet of Things), companies and researchers need to connect all these data and extract valuable information. Machine learning has been gaining much attention in data mining…	Machine Learning Applications II	2015
180	Detecting Erosion Events in Earth Dam and Levee Passive Seismic Data with Clustering	earth levee,passive seismic,time series,pattern recognition,unsupervised clustering,machine learning,signal processing,geophysical	Geophysical sensor technologies can be used to understand the structural integrity of Earth Dams and Levees (EDLs). We are part of an interdisciplinary team researching techniques for the advancement of EDL health monitoring and the automatic detection of internal erosion events. We present results from our performance study that uses signal processing, feature extraction, and unsupervised learni…	Machine Learning Applications II	2015
181	A Power Variance Test for Nonstationarity in Complex-Valued Signals	stochastic processes,time-series analysis,nonstationary processes,bootstrap,oceanography	We propose a novel algorithm for testing the hypothesis of nonstationarity in complex-valued signals. The implementation uses both the bootstrap and the Fast Fourier Transform such that the algorithm can be efficiently implemented in O(NlogN) time, where N is the length of the observed signal. The test procedure examines the second-order structure and contrasts the observed power variance -- i.e.…	Machine Learning Applications II	2015
182	BreakFast: Analyzing Celerity of News	breaking news,classification,application	In the hypercompetitive news market, news outlets race to break news first. In order to provide better breaking news service and improve the reader experience, news agencies need to understand how to identify bottlenecks and streamline their reporting and delivery processes. With that in mind, we built a system, BreakFast, to measure and compare the speed of delivery of breaking news from various…	Machine Learning Algorithms, Systems and Applications Workshop	2015
183	Adaptive Modular Approach for Online Fault Diagnosis of Discrete Event Systems	adaptive approaches,fault diagnosis,discrete event systems,diagnosabiliy	In this paper, an adaptive modular approach is proposed to achieve the fault diagnosis of discrete event systems. The desired (normal) behavior is represented by a set of specifications while faults of each predefined fault type are considered to be the execution of specific fault behavior violating a specification. The inference of the fault type of each fault is achieved by a diagnosis module c…	Machine Learning Algorithms, Systems and Applications Workshop	2015
184	Achievements Recommendation Framework Based on Scientific Collaboration Network	recommender systems,collaboration network,clustering,achievements information	With the rapid growth of the Internet, vast amounts of data available and in other digital repositories make it challenging for users to find the right sources of information. This study presents a hierarchical recommendation framework that enriches the domain ontologies and retrieves more relevant information resources. In this paper, we analyze the features of achievements information related t…	Machine Learning Algorithms, Systems and Applications Workshop	2015
185	Diagnosis of Bearing Defects in Induction Motors by Fuzzy-Neighborhood Density-Based Clustering	fault diagnosis,bearing defects,induction motors,fuzzy-neighborhood density-based clustering	In this paper, a supervised fuzzy-neighborhood density-based clustering approach is proposed for the fault diagnosis of induction motors' bearings. The proposed approach makes use of the labeled data regarding the actual classes of faulty and fault-free cases, in order to train the fuzzy-neighborhood density-based clustering algorithm in a supervised manner, by resorting to an invasive weed optim…	Machine Learning Algorithms, Systems and Applications Workshop	2015
186	Measuring Level-K Reasoning, Satisficing, and Human Error in Game-Play Data	game theory,level-k thinking,blunder,satisficing	Inferences about structured patterns in human decision making have been drawn from medium-scale simulated competitions with human subjects. The concepts analyzed in these studies include level-k thinking, satisficing, and other human error tendencies. These concepts can be mapped via a natural depth of search metric into the domain of chess, where copious data is available from hundreds of thousa…	Machine Learning Applications III	2015
187	Synthetic Oversampling for Advanced Radioactive Threat Detection	machine learning,classification,class imbalance,synthetic oversampling,artificial neural networks,autoencoders,gamma-ray spectra	Gamma-ray spectral classification requires the automatic identification of a large background class and a small minority class composed of instances that may pose a risk to humans and the environment. Accurate classification of such instances is required in a variety of domains, spanning event and port security to national monitoring for failures at industrial nuclear facilities. This work propos…	Machine Learning Applications III	2015
188	Intelligent Bus Stop Identification Using Smartphone Sensors	intelligent systems,bus transportation,machine learning,gps,sensors	Intelligent transportation systems can be built by developing models that learn from the collected transport data. Data collection and implementation of such systems is often costly, and few countries have support for such systems in their transportation budgets. In places where maintaining currency and accuracy of information is difficult, many problems arise. For instance, in Chennai, India, re…	Machine Learning Applications III	2015
189	Rejection Factors of Pull Requests Filed by Core Team Developers in Software Projects with High Acceptance Rates	pull request,association rules,software engineering,data mining	When developers want to contribute to an opensource project, they fork the repository, make changes, and send a pull request to the core team to incorporate these changes back into the repository. However, some projects enforce this collaboration model even for changes made by core team developers. This potentially enhances the quality of the repository by adding an inspection step before accepti…	Machine Learning Applications III	2015
190	Learning Convex Piecewise Linear Machine for Data-Driven Optimal Control	learning convex function,data-driven,optimal control,piecewise linear	In a data-driven Optimal Control (OP) scheme, one or more involved components, such as objective function, system dynamics, or operation constraints, are described with statistical models and learned from data. In this work, we focus on the machine learning of operation constraints which is rarely addressed in previous research. Although a rich collection of supervised learning methods exist in l…	Supervised Learning and Optimization	2015
191	Augmenting Interactive Evolution with Multi-objective Optimization	interactive evolutionary computation,multi-objective evolutionary algorithm,novelty search,serendipitous discovery	Deceptive fitness landscapes are a growing concern for the field of evolutionary computation. Recent work has demonstrated that incorporating human insights with short-term automated evolution has a synergistic effect that eases deception and accelerates the discovery of solutions. While human evaluators provide rich insight into a domain, they fatigue easily. Previous work reduced the number of …	Supervised Learning and Optimization	2015
192	NewsCubeSum: A Personalized Multidimensional News Update Summarization System	dh-hemts,conferences,integrated circuits	Popular online publishers produce huge amount of news articles every day, so it is important to summarize the most up-to-the-minute information to help users quickly know the progresses of their interested news events. In this paper, we develop NewsCubeSum, a novel personalized news summarization system utilizing OLAP and supervised sentence selection techniques to generate brief summaries delive…	Supervised Learning and Optimization	2015
193	Investigating New Bootstrapping Approaches of Bagging Classifiers to Account for Class Imbalance in Bioinformatics Datasets	class imbalance,bagging,bootstrap approaches,bioinformatics	One major challenge posed by bioinformatics datasets is class imbalance which occurs when one class has many more instances than the other class(es). Its undesirable effect on the classification performance is compounded with the fact that, in general, the class with fewer instances is the class of interest. Bagging has been utilized by practitioners in the field to overcome the challenge of clas…	Machine Learning Algorithms, Systems and Applications Workshop	2015
194	Request Type Prediction for Web Robot and Internet of Things Traffic	robots,web servers,training,neural networks,cascading style sheets,html,performance evaluation	The volume of Web robot traffic seen by Web servers and clouds continue to increase with the popularity of Internet of Things (IoT) devices. Such traffic exhibits decidedly different statistical and resource request patterns compared to humans. However, the optimizations ensuring high levels of Web systems and cloud performance requires traffic to exhibit the statistical and behavioral patterns o…	Machine Learning Algorithms, Systems and Applications Workshop	2015
195	Interpretable Classifier for Identifying High-Value Child Support Cases	child support,case management,decision support,data analytics,predictive scoring systems,interpretable modeling	This work brings interpretable and accurate data analytics to child support agencies with the goal of substantially increasing their effectiveness. In the realm of child support, a custodial parent may be entitled to periodic child support payments from the noncustodial parent. In order to analyze this process, we have gathered case data from several child support agencies. The objective of the w…	Machine Learning Algorithms, Systems and Applications Workshop	2015
196	Learning Common Metrics for Homogenous Tasks in Traffic Flow Prediction	metric learning,cm-knn,traffic flow prediction,common metric learning,lcm	Nearest neighbor based nonparametric regression is a classic data-driven method for traffic flow prediction in intelligent transportation systems (ITS). Performances of those models depend heavily on the similarity or distance metric used to search nearest neighborhood. Metric learning algorithms have been developed to learn the distance metrics from data in recent years. In real-world transporta…	Generative Models	2015
197	Car Following Markov Regime Classification and Calibration	car following model,regime classification,model calibration,driver behavior,markov switching model	The car following behavior has recently gained much attention due to its wide variety of applications. This includes accident analysis, driver assessment, support systems, and road design. In this paper, we present a model that leverages Markov regime switching models to classify various car following regimes. The detected car following regimes are then mined to calibrate the parameters of driver…	Generative Models	2015
198	Gaussian Mixture Model Cluster Forest	cluster forest,clustering,ensemble clustering,gaussian mixture,expectation maximization	Random Forest (RF) classification algorithm is widely used in the area of information retrieval and became a basis for some extended branches of classification and/or regression algorithms. Cluster Forest (CF) represents a particular branch, and brings usually better results than individual clustering algorithms. This article describes a new ensemble clustering algorithm based on CF that internal…	Generative Models	2015
199	Comparative Evaluation of Top-N Recommenders in e-Commerce: An Industrial Perspective	recommender systems,e-commerce,implicit feedback,collaborative filtering,hyperparameter optimization,recommender systems survey	We experiment on two real e-commerce datasets and survey more than 30 popular e-commerce platforms to reveal what methods work best for product recommendations in industrial settings. Despite recent academic advances in the field, we observe that simple methods such as best-seller lists dominate deployed recommendation engines in e-commerce. We find our empirical findings to be well-aligned with …	Recommender Systems	2015
200	A Code-Centric Cluster-Based Approach for Searching Online Support Forums for Programmers	forums,programmers,unsupervised machine learning	Online forums provide peer-to-peer technical support for many user populations, including programmers struggling to master a new language. Programmers can help one another by uploading code samples to such a forum. Unfortunately, finding relevant code samples can prove difficult using existing search engines for large, diverse forums. Therefore, we have prototyped a new kind of code search engine…	Recommender Systems	2015
201	What to Learn Next: Recommending Commands in a Feature-Rich Environment	collaboration,history,recommender systems,software,documentation,computational modeling,computer science	Despite an abundance of commands to make tasks easier to perform, the users of feature-rich applications, such as development environments, use only a fraction of the commands available. Earlier work has shown that command recommendation -- in which, given the command usage history of a set of users, the objective is to predict a command that is likely useful for the user to learn -- can improve …	Recommender Systems	2015
202	Multi-period Prediction of Solar Radiation Using ARMA and ARIMA Models	solar radiation,multi-period prediction,arma,arima	Due to the variations in weather conditions, solar power integration to the electricity grid at a high penetration rate can cause a threat for the grid stability. Therefore, it is required to predict the solar radiation parameter in order to ensure the quality and the security of the grid. In this study, initially, a 1-h time series model belong to the solar radiation parameter is created for mul…	Machine Learning in Energy Applications	2015
203	A Data-Driven Method to Detect the Abnormal Instances in an Electricity Market	electricity market,data mining,anomaly detection	Participants in an electricity market expect to have a fair, transparent, and open competition. Market Surveillance Administrators (MSA) are responsible for monitoring the market outcomes to investigate if they are consistent with the fundamentals of the electricity markets. It can be an immensely time-consuming process with high amounts of computations in an electricity market with huge numbers …	Machine Learning in Energy Applications	2015
204	Statistical Scenarios for Demand Forecast of a High Voltage Feeder: A Comparative Study	high voltage feeder,demand forecast,statistical methods,comparative study	The electricity demand forecasting has gained remarkable concern in energy market operation and planning with the emergence of deregulation in the power industry. Power system operators benefit from accurate demand forecasts by supporting investment decisions more objectively. As a crucial requirement, this paper focuses on hourly demand forecasts of a high voltage feeder. Moving average (MA), we…	Machine Learning in Energy Applications	2015
205	Incremental Learning on Decorrelated Approximators	approximation algorithms,algorithm design and analysis,silicon,decorrelation,reliability,learning systems,mathematical model	In general, designing an incremental learning system for a particular task at least consists of choosing an appropriate approximation structure and learning algorithm. Common Linear In the Parameters (LIP) approximation structures are for example polynomials, radial basis functions or grid-based lookup tables. Typical learning algorithms accompanying them are for example Passive-Aggressive (PA) o…	Advanced Learning Methods II	2015
206	A Demonstration of Stability-Plasticity Imbalance in Multi-agent, Decomposition-Based Learning	stability-plasticity dilemma,layered learning,decomposition-based reinforcement learning	Layered learning is a machine learning paradigm used in conjunction with direct-policy search reinforcement learning methods to find high performance agent behaviors for complex tasks. At its core, layered learning is a decomposition-based paradigm that shares many characteristics with robot shaping, transfer learning, hierarchical decomposition, and incremental learning. Previous studies have pr…	Advanced Learning Methods II	2015
207	Resampling-Based Variable Selection with Lasso for p >> n and Partially Linear Models	feature selection,variable selection,big data,high-dimensional data,lasso regression,non-linearity	The linear model of the regression function is a widely used and perhaps, in most cases, highly unrealistic simplifying assumption, when proposing consistent variable selection methods for large and highly-dimensional datasets. In this paper, we study what happens from theoretical point of view, when a variable selection method assumes a linear regression function and the underlying ground-truth …	Advanced Learning Methods II	2015
208	Source-Aware Partitioning for Robust Cross-Validation	machine learning,cross-validation,source-aware,robust learning	One of the most critical components of engineering a machine learning algorithm for a live application is robust performance assessment prior to its implementation. Cross-validation is used to forecast a specific algorithm's classification or prediction accuracy on new input data given a finite dataset for training and testing the algorithm. Two most well known cross-validation techniques, random…	Advanced Learning Methods II	2015
209	Learning Complex Events from Sequences with Informed Gaps	complex event programming,frequent sequence pattern mining,constraint programming	Complex event processing is key technology for current business in which sequences of events are controlled. However, defining complex events is not easy, and sequence learning algorithms can help. To that end, sequence learning methods should consider temporal relationship among events. In this paper, we tackle the problem of mining complex events using frequent sequence pattern mining with time…	Advanced Learning Methods II	2015
210	An Edge-Less Approach to Horizon Line Detection	horizon line detection,skyline extraction,support vector machines,convolutional neural networks,dynamic programming	Horizon line is a promising visual cue which can be exploited for robot localization or visual geo-localization. Prominent approaches to horizon line detection rely on edge detection as a pre-processing step which is inherently a non-stable approach due to parameter choices and underlying assumptions. We present a novel horizon line detection approach which uses machine learning and Dynamic Progr…	Applications: Image, Signal and Big Data Processing	2015
211	Efficient and Rotation Invariant Fingerprint Matching Algorithm Using Adjustment Factor	minutiae,bifurcation,ridge,afis,fingerprint,minutia code	This paper presents a new efficient and rotation invariant algorithm that makes use of local features forfingerprint matching. Minutiae points are first extracted from afingerprint image. Minutiae code mc, defined in this paper, is then generated for each extracted minutiae point. The proposed minutiae code is invariant to rotation of the fingerprint image. Adjustment factor (AF) is introduced to…	Applications: Image, Signal and Big Data Processing	2015
212	Robust Vehicle Tracking Using Perceptual Hashing Algorithm	feature extraction,vehicles,context,target tracking,binary codes,discrete cosine transforms,robustness	Vehicle tracking, significant in the computer vision using machine learning method, allows the vehicle to comprehend its immediate environment and therefore, enhances the intelligence of the vehicles and the safety of vehicle occupants. We propose a novel tracking algorithm that can work robustly under challenging circumstances such as road scene where several kinds of appearance and motion chang…	Applications: Image, Signal and Big Data Processing	2015
213	Acoustic Features for Recognizing Musical Artist Influence	music,feature extraction,data models,transforms,support vector machines,data mining	Musicologists have been interested in the topic of influence between composers for years and have developed methods and heuristics for recognizing influence in classical music. While these methods work well for music where the score is the primary source of information, this type of analysis is not well suited for modern popular music where the audio recording itself is arguably the primary repre…	Applications: Image, Signal and Big Data Processing	2015
214	Using Consumer Behavior Data to Reduce Energy Consumption in Smart Homes: Applying Machine Learning to Save Energy without Lowering Comfort of Inhabitants	smart cities,smart homes,energy saving,recommender systems,association rules,unsupervised learning,internet of things	This paper discusses how usage patterns and preferences of inhabitants can be learned efficiently to allow smart homes to autonomously achieve energy savings. We propose a frequent sequential pattern mining algorithm suitable for real-life smart home event data. The performance of the proposed algorithm is compared to existing algorithms regarding completeness/correctness of the results, run time…	Applications: Image, Signal and Big Data Processing	2015
215	Frequent Set Mining for Streaming Mixed and Large Data	frequent set mining,discretization,large data,mixed data,streaming	Frequent set mining is a well researched problem due to its application in many areas of data mining such as clustering, classification and association rule mining. Most of the existing work focuses on categorical and batch data and do not scale well for large datasets. In this work, we focus on frequent set mining for mixed data. We introduce a discretization methodology to find meaningful bin b…	Applications: Image, Signal and Big Data Processing	2015
216	Identifying Daily Electric Consumption Patterns from Smart Meter Data by Means of Clustering Algorithms	fault diagnosis,valves,mathematical model,sensors,radio frequency,discrete-event systems,adaptation models	This paper presents clustering approaches applied on daily energy consumption curves of a building. Our aim is to identify a reduced set of consumption patterns for a tertiary building during one year. These patterns depend on the temperature throughout the year as well as the type of the day (working day, work-free day and school holidays). Two clustering approaches are used independently, namel…	Machine Learning in Energy Applications	2015
217	Improved Wind Power Forecasting Using Combination Methods	wind power forecasting,forecast combination,lp-norm estimators,fuzzy soft sets,regression trees,random forests	Integration of the wind power into the existing transmission grid is an important issue due to discontinuous and volatile behavior of wind. Moreover, the power plant owners need reliable information about day-ahead power production for market operations. Therefore, wind power forecasting approaches have been gaining importance in renewable energy research area. The Wind Power Monitoring and Forec…	Machine Learning in Energy Applications	2015
218	A Web-Based Auction Platform for Electricity Retail Markets	electricity retail markets,combinatorial reverse auctions,e-commerce,optimization,web application	A web-based combinatorial reverse auction platform for electricity retail markets is designed and implemented. At consumer side, the system provides cheaper electricity consumption by means of established competitive market environment. The competitive set up allows suppliers a continuous channel of bidding and chance to increase number of their customers. The winner determination problem of comb…	Machine Learning in Energy Applications	2015
219	Optimized Small-Scaled Hybrid Energy Management of a Smart House Based on Genetic Algorithm	renewable energy,energy management,genetic algorithm	Renewable energy sources provide both electricity and heating for experimental smart house located at renewable energy test site at Nazarbayev University. Smart house's electric and heating subsystems are supplied by PV cells and solar thermal heater respectively. Partially the system consumes the electricity from utility grid. The dynamics of the system consists of electrical and thermal parts b…	Machine Learning in Energy Applications	2015
220	Concept of 4th Dimension for Databases	four dimension,databases,time series	In these days, the data are being more and more important for not only social or commercial aspects but also military and security aspects. Therefore, storing the data accurately and accessing it exactly are quite important issues. Currently, most databases use 3 dimension (3D) data structure to store the physical parameters of real objects, which are width, length and depth/height. If the data h…	Machine Learning in Energy Applications	2015
221	Probabilistic Models for One-Day Ahead Solar Irradiance Forecasting in Renewable Energy Applications	predictive models,meteorology,forecasting,probabilistic logic,data models,training data,computational modeling	Solar irradiance forecasting is an important problem in renewable energy management where any dips in solar energy generation must be made up for by reserves in order to ensure an uninterrupted energy supply. In this paper, we study several data mining methods for short term solar irradiance forecasting at a given location. In particular, we apply linear regression, probabilistic models, and naiv…	Machine Learning in Energy Applications	2015
222	Artificial Neural Network Based Abdominal Organ Segmentations: A Review	organ segmentation,neural networks,mr images,ct images	There are many neural network based abdominal organ segmentation approaches from medical images. Computed tomography images were mostly used in these approaches. Applied techniques are usually based on prior information regarding position, shape, and size of organs in these methods. In the literature, there are only a few neural network based techniques that were implemented to segment abdominal …	Machine Learning in Bioinformatics	2015
223	A Neural Network Based Kidney Segmentation from MR Images : Preliminary Results	kidney segmentation,neural networks,mr images	Automated and robust kidney segmentation from medical image sequences is a very difficult task particularly because of the gray level similarities of adjacent organs, partial volume effects and injection of contrast media. In addition to these difficulties, variations in kidney shapes, positions and gray levels make automated identification and segmentation of the kidney harder. Also, different i…	Machine Learning in Bioinformatics	2015
224	An EMD Based Method for Reduction of Ballistocardiogram Artifact from EEG Studies of Evoked Potentials	ballistocardiogram artifact,simultaneous eeg & fmri,event related potentials,empirical mode decomposition	Multi-modality data acquisition is a topic of research that gained interest in the recent years. It provides the opportunity to gather detailed information for analysis. Simultaneous electroencephalography (EEG) and functional magnetic resonance imaging is one good example of it. The information we get after fusing data from EEG and fMRI have both high temporal and spatial resolution. On the othe…	Machine Learning in Bioinformatics	2015
225	Automated Detection of Adenoviral Conjunctivitis Disease from Facial Images Using Machine Learning	adenoviral conjunctivitis (pink eye),grabcut,gray-level co-occurrence matrix (glcm),sclera segmentation,vascularization	Nowadays scientists are focusing on diagnosing certain eye diseases using image processing. Among these diseases, Adenoviral conjunctivitis is a key eye infection to be observed and diagnosed. In this paper, digital image processing (DIP) is applied for an automated, fast and cost-effective diagnosis of conjunctivitis by physicians. In our study, we measure the vascularization and intensity of re…	Machine Learning in Bioinformatics	2015
226	A Neural Network Based Handover Management Strategy for Heterogeneous Networks	neural network based machine learning,vertical handoff (vho),neural network classifier,qos over heterogeneous networks	One of the key challenges for improvement of quality of services (QoS) in Heterogeneous wireless networks is the design of Vertical Handover (VHO) Management strategy. VHO is required to guide the decision for a mobile terminal (MT) to handoff between different types of networks. This is an essential task to cope with various multimedia services QoS settings. In this paper, we present a machine l…	Machine Learning for Predictive Models for Engineering Applications Workshop	2015
227	Resource Allocation Predictive Modeling to Optimize Virtual World Simulator Performance	vertical scaling,virtual world,simulation-based training,predictive model,distributed simulation	Virtual world simulation for military training is an emerging domain. As such, detailed analysis is required to optimize the performance the simulators. Unfortunately, due to a lack of extensive virtual world performance analysis, simulator administrators often make arbitrary resource allocations to support their environments and training scenarios. In this paper, we provide a lightweight predict…	Machine Learning for Predictive Models for Engineering Applications Workshop	2015
228	Summary Sentence Classification Using Stylometry	summarization,classification,machine learning,data mining,natural language processing,text mining,stylometry	Summary sentence classification is an important step to generate document surrogates known as summary extracts. The quality of an extract depends much on the correctness of this step. We aim to classify potential summary sentences using a statistical learning method that models sentences according to a linguistic technique which examines writing styles, known as Stylometry. The sentences in docum…	Machine Learning for Predictive Models for Engineering Applications Workshop	2015
229	Superposed Naive Bayes for Accurate and Interpretable Prediction	naive bayes classifier,bagging,boosting,ensemble method,model transformatiomn,performance,interpretability	Background: Data mining and machine learning techniques have been widely applied in software engineering research. However, past research has mainly focused on only prediction accuracy. Aim: The interpretability of prediction results should be accorded greater emphasis in software engineering research. A prediction model that has high accuracy and explanatory power is required. Method: We propose…	Machine Learning for Predictive Models for Engineering Applications Workshop	2015
230	Event Prioritization and Correlation Based on Pattern Mining Techniques	correlation,monitoring,ip networks,electronic mail,servers,business,hidden markov models	With the growing deployment of host and network intrusion detection systems in increasingly large and complex communication networks, managing low-level events from these systems becomes critically important. A network has multiple tasks, which consist of multiple network services aiding the execution of a task. An emerging track of security research has focused on event prioritization and correl…	Formal Modeling for Machine Learning Techniques	2015
231	Modeling and Simulation of Community Mobility Model for Next Generation Wireless Networks Using Coloured Petri Nets	next generation wireless networks,topology mamagement,routing and mobility management,coloured petri nets,formal modeling,wireless communication	In order to obtain comprehensive research analysis of mobility management schemes and routing protocols for Wireless Communication, it is prerequisite that the mobility model on which the simulation is based, shows a realistic mobility pattern. A key problem with much of the literature on random models is that they produce unrealistic node movement trajectory and have limitations viz., border eff…	Formal Modeling for Machine Learning Techniques	2015
232	Prediction of Continuous Phenotypes in Mouse, Fly, and Rice Genome Wide Association Studies with Support Vector Regression SNPs and Ridge Regression Classifier	phenotype prediction,snp selection,support vector regression,genome wide association studies,ridge regression	The ranking of SNPs and prediction of phenotypes in continuous genome wide association studies is a subject of increasing interest with applications in personalized medicine and animal and plant breeding. The ranking of SNPs in case control (discrete label) genome wide association studies has been examined in several previous studies with machine learning techniques but this is poorly explored fo…	Machine Learning in Bioinformatics	2015
233	Random Forest with Random Projection to Impute Missing Gene Expression Data	missing data,imputation,gene expression data,random forest,random projection	Measurement error or lack of proper experimental setup often results in invalid or missing data in gene expression studies. Small sample size and cost of re-running the experiment presents a need for an efficient missing data imputation technique. In this paper, we propose a method based on Random forest using Random projection as a data pre-processing filter. Initial results using varying missin…	Machine Learning in Bioinformatics	2015
234	Mining over a Reliable Evidential Database: Application on Amphiphilic Chemical Database	reliability,evidential database,frequent patterns,associative classification	In recent years, the mining of frequent itemsets from uncertain databases has attracted much attention. Several researches have been conducted using different uncertain frameworks as probabilities, fuzzy sets and, most recently, evidence theory. There is very little study paid to mining pertinent knowledge from data where reliability is questionable. In this paper, we study and extend the evident…	Machine Learning in Bioinformatics	2015
235	Class Decomposition Using K-Means and Hierarchical Clustering	class decomposition,classification,clustering,machine learning	This paper presents a clustering-based class decomposition approach to improve the performance of classifiers. Class decomposition works by dividing each class into clusters, and by relabeling instances contained by each cluster with a new class. Several case studies used class decomposition combined with linear classifiers. While there is an essential improvement in classification accuracy becau…	Machine Learning for Predictive Models for Engineering Applications Workshop	2015
236	An Application of Classification and Class Decomposition to Use Case Point Estimation Method	effort prediction,classification,clustering	Use Case Points (UCP) estimation method describes the process of computing the software project size and productivity from use case diagram elements. These metrics are then used to predict the project effort at early stage of software development. The main challenges with previous models are that they were constructed based on a very limited number of observations, and using limited productivity …	Machine Learning for Predictive Models for Engineering Applications Workshop	2015
237	Improved Time Series Classification with Representation Diversity and SVM	time series,classification,machine learning,time series representation,time series classification	Time series classification is an important task in data mining that has been traditionally addressed with the use of similarity-based classifiers. The 1-NN DTW is typically considered the most accurate model for temporal data. Nevertheless, some authors have recently proposed ingenious alternatives to the 1-NN DTW by using diversity of time series representation or by using DTW for feature extrac…	Time Series	2016
238	Iterative Grammar-Based Framework for Discovering Variable-Length Time Series Motifs	grammar,time series analysis,approximation algorithms,noise reduction,compression algorithms,algorithm design and analysis,data mining	In recent years, finding repetitive similar patterns in time series has become a popular problem. These patterns are called time series motifs. Recent studies show that using grammar compression algorithms to find repeating patterns from the symbolized time series holds promise in discovering approximate motifs with variable length. However, grammar compression algorithms are traditionally design…	Time Series	2016
239	Filer Response Time Prediction Using Adaptively-Learned Forecasting Models Based on Counter Time Series Data	storage system,counters,time series,forecasting	Ability to predict the future performance of a storage system is critical for its efficient management. A modern storage system is a very complex combination of hardware and software elements and inferring its state from those of its individual components is practically impossible. Moreover, the state of the system undergoes continuous changes due to diverse and evolving workloads, frequent confi…	Time Series	2016
240	Dynamic Factor Mixture of Experts for Functional Time Series Modeling	functional time series,dynamic factor analysis,mixture of experts,visualization,state-space model,variational em	A new approach is introduced in this paper for dynamic modeling and dimensionality reduction from time series of curves. For this purpose, a dynamic mixture of experts model whose regression coefficients evolve from curve to curve according to a Gaussian random walk over low dimensional factors, is proposed. The resulting model is neither else than a particular state-space model involving discret…	Time Series	2016
241	Inferring Hearing Loss from Learned Speech Kernels	acoustic feature learning,clustering,tuning curve,bandwidth,equal loudness contour,audiogram	Does a hearing-impaired individual's speech reflect his hearing loss, and if it does, can the nature of hearing loss be inferred from his speech? To investigate these questions, at least four hours of speech data were recorded from each of 37 adult individuals, both male and female, belonging to four classes: 7 normal, and 30 severely-to-profoundly hearing impaired with high, medium or low speech…	Kernel Methods	2016
242	Automatic Optimization of Localized Kernel Density Estimation for Hotspot Policing	crime prediction,hotspot mapping,convolution filtering,genetic algorithm	Kernel density estimation is a popular method for identifying crime hotspots for the purpose of data-driven policing. However, computing a kernel density estimate is computationally intensive for large crime datasets, and the quality of the resulting estimate depends heavily on parameters that are difficult to set manually. Inspired by methods from image processing, we propose a novel way for per…	Kernel Methods	2016
243	Robust Kernel Embedding of Conditional and Posterior Distributions with Applications	bayesian inference,zero-shot learning,kernel methods	This paper proposes a novel non-parametric method to robustly embed conditional and posterior distributions to reproducing Kernel Hilbert space (RKHS). Robust embedding is obtained by the eigenvalue decomposition in the RKHS. By retaining only the leading eigenvectors, the noise in data is methodically disregarded. The non-parametric conditional and posterior distribution embedding obtained by ou…	Kernel Methods	2016
244	Conformalized Kernel Ridge Regression	kernel ridge regression,gaussian process regression,conformal prediction,confidence region	General predictive models do not provide a measure of confidence in predictions without Bayesian assumptions. A way to circumvent potential restrictions is to use conformal methods for constructing non-parametric confidence regions, that offer guarantees regarding validity. In this paper we provide a detailed description of a computationally efficient conformal procedure for Kernel Ridge Regressi…	Kernel Methods	2016
245	Automated Optimal Architecture of Deep Convolutional Neural Networks for Image Recognition	convolutional neural networks (cnns),hyperparameter optimization,deconvolutional networks (deconvnet),nelder-mead algorithm (nma)	Recent advancements in deep Convolutional Neural Networks (CNNs) have led to impressive progress in computer vision, especially in image classification. CNNs involve numerous hyperparameters that identify the network's structure such as depth of the network, kernel size, number of feature maps, stride, pooling size and pooling regions etc. These hyperparameters have a significant impact on the cl…	Deep Neural Networks	2016
246	Infrared Colorization Using Deep Convolutional Neural Networks	neural networks,dnn,cnn,multi-scale,nir,near infrared,colorization,bilateral filter	This paper proposes a method for transferring the RGB color spectrum to near-infrared (NIR) images using deep multi-scale convolutional neural networks. A direct and integrated transfer between NIR and RGB pixels is trained. The trained model does not require any user guidance or a reference image database in the recall phase to produce images with a natural appearance. To preserve the rich detai…	Deep Neural Networks	2016
247	Assessing Threat of Adversarial Examples on Deep Neural Networks	neural networks,security,agriculture,training,machine learning,mimics,cameras	Deep neural networks are facing a potential security threat from adversarial examples, inputs that look normal but cause an incorrect classification by the deep neural network. For example, the proposed threat could result in hand-written digits on a scanned check being incorrectly classified but looking normal when humans see them. This research assesses the extent to which adversarial examples …	Deep Neural Networks	2016
248	Correlating Filter Diversity with Convolutional Neural Network Accuracy	convolutional neural network,regularization,normalization,preprocessing	This paper describes three metrics used to asses the filter diversity learned by convolutional neural networks during supervised classification. As our testbed we use four different data sets, including two subsets of ImageNet and two planktonic data sets collected by scientific instruments. We investigate the correlation between our devised metrics and accuracy, using normalization and regulariz…	Deep Neural Networks	2016
249	A Hierarchical Meta-Classifier for Human Activity Recognition	accelerometers,legged locomotion,feature extraction,monitoring,data mining,activity recognition,decision trees	This paper proposes a multi-level meta-classifier for identifying human activities based on accelerometer data. The training data consists of 77 subjects performing a combination of 23 different activities and monitored using a single hip-worn triaxial accelerometer. Time and frequency based features were extracted from two-second windows of raw accelerometer data and a subset of the features, to…	Human Activity & Behavior Recognition	2016
250	Interaction Network Representations for Human Behavior Prediction	human behavior prediction,network representation learning,deep learning,health social networks	Human behavior prediction is critical to studying how healthy behavior can spread through a social network. In this work we present a novel user representation based human behavior prediction model, the User Representation-based Socialized Gaussian Process model (UrSGP). First, we present the Deep Interaction Representation Learning (Deep Interaction) model for learning latent representations of …	Human Activity & Behavior Recognition	2016
251	Predicting Future Agent Motions for Dynamic Environments	activity forecasting,inverse reinforcement learning,multiple object tracking	Understanding activities of people in a monitored environment is a topic of active research, motivated by applications requiring context-awareness. Inferring future agent motion is useful not only for improving tracking accuracy, but also for planning in an interactive motion task. Despite rapid advances in the area of activity forecasting, many state-of-the-art methods are still cumbersome for u…	Human Activity & Behavior Recognition	2016
252	Demographic Group Prediction Based on Smart Device User Recognition Gestures	demographic group prediction,machine learning,pca,lda,knn classification model	We propose a novel demographic group prediction mechanism for smart device users based upon the recognition of user gestures. The core idea of our proposed approach is to utilize data from a variety of the internal environmental sensors in the device to predict useful demographics information. In order to achieve this objective, an application with several intuitive user interfaces was implemente…	Human Activity & Behavior Recognition	2016
253	Cross-Document Knowledge Discovery Using Semantic Concept Topic Model	knowledge discovery,topic model,latent dirichlet allocation,hierarchical dirichlet process,bag-of-concepts	Topic models employ the Bag-of-Words (BOW) representation, which break terms into constituent words and treat words as surface strings without assuming predefined knowledge about word meaning. In this paper, we propose the Semantic Concept Latent Dirichlet Allocation (SCLDA) and Semantic Concept Hierarchical Dirichlet Process (SCHDP) based approaches by representing text as meaningful concepts ra…	ML for Text Documents	2016
254	Domain Ontology Induction Using Word Embeddings	language modeling,deep learning,natural language processing,ontology learning,word vectors,clustering,latent semantic indexing	Ontology, the shared formal conceptualization of domain information, has been shown to have multiple applications in modeling, processing and understanding natural language text. In this work, we use distributed word vectors out of various recent language models from Deep Learning for semi-automated domain ontology creation for closed domains. We cover all major aspects of Domain Ontology Inducti…	ML for Text Documents	2016
255	Latent Topic-Semantic Indexing Based Automatic Text Summarization	text summarization,hierarchical bayesian model,topic-semantic indexing (tsi),one-way anova	Automatic summarization, a difficult but pressing problem in natural language processing, aims at shortening source documents while retaining main information. In recent years, more statistical machine learning methods have been applied to automatic summarization. In this paper, we propose a novel approach for summarization, based on hierarchical Bayesian model of topic-semantic indexing (TSI) an…	ML for Text Documents	2016
256	An Investigation of Ensemble Techniques for Detection of Spam Reviews	spam review,ensemble,random forest,boosting,bagging	Whether purchasing a product or searching for a new doctor, consumers often turn to online reviews for recommendations. Determining whether reviews are truthful is imperative to the consumer, as to not get misled by false recommendations. Unfortunately, it is often difficult, or impossible, for humans to ascertain the validity of a review through reading the text, however, studies have shown mach…	ML for Text Documents	2016
257	A Re-estimation Brain Storm Optimization to Train Hidden Markov Model for Transcription Factor Binding Site Analysis	hidden markov models,training,optimization,convergence,silicon,algorithm design and analysis,robustness	Computational analysis of transcription factor binding site (TFBS) is one of the most challenging topics in bioinformatics. A set of TFBS sequences is a type of multiple sequence alignment (MSA). Thus, the hidden Markov model (HMM), as a powerful tool to model MSA, has been extensively applied in TFBS analysis. However, with the sizes of TFBS problems, training HMM in a deterministic way is compu…	Applications in Biology & Medicine	2016
258	Inferring Gene Regulatory Networks by Combining Supervised and Unsupervised Methods	data mining,machine learning,network inference,systems biology	Supervised methods for inferring gene regulatory networks (GRNs) perform well with good training data. However, when training data is absent, these methods are not applicable. Unsupervised methods do not need training data but their accuracy is low. In this paper, we combine supervised and unsupervised methods to infer GRNs using time-series gene expression data. Specifically, we use results obta…	Applications in Biology & Medicine	2016
259	Bag of Bags: Nested Multi Instance Classification for Prostate Cancer Detection	multi instance classification,cancer detection,computer-aided detection (cad)	Computer-aided detection (CAD) algorithms have been proposed for auto-detection of different types of cancer. CAD algorithms rely on machine learning methods to classify regions of interest in images into cancerous and healthy regions. In cancer screening, the foremost problem to solve is whether a patient has cancer, regardless of the location of cancerous regions in the organ. This allows early…	Applications in Biology & Medicine	2016
260	Decoding Epileptogenesis in a Reduced State Space	epilepsy,epileptogenesis,biomarker,nonlinear dynamics,hidden markov model	We describe here the recent results of a multidisciplinary effort to design a biomarker that can actively and continuously decode the progressive changes in neuronal organization leading to epilepsy, a process known as epileptogenesis. Using an animal model of acquired epilepsy, we chronically record hippocampal evoked potentials elicited by an auditory stimulus. Using a set of reduced coordinate…	Applications in Biology & Medicine	2016
261	Machine Learning for Plant Disease Incidence and Severity Measurements from Leaf Images	machine learning,computer vision,image-based diagnosis,feature selection	In many fields, superior gains have been obtained by leveraging the computational power of machine learning techniques to solve expert tasks. In this paper we present an application of machine learning to agriculture, solving a particular problem of diagnosis of crop disease based on plant images taken with a smartphone. Two pieces of information are important here, the disease incidence and dise…	Applications-I	2016
262	Exposing Inpainting Forgery in JPEG Images under Recompression Attacks	inpainting,combination forgery,jpeg,recompression,image forgery detection	Inpainting, originally designed in computer vision to reconstruct lost or deteriorated parts of images and videos, has been used for image tampering, including region filling and object removal to alter the truth. While several types of tampering including copy-move and seam carving forgery can now be successfully exposed in image forensics, there has been very little study to tackle inpainting f…	Applications-I	2016
263	Recognition and Analysis of the Contours Drawn during the Poppelreuter's Test	poppelreuter's test,parkinson's disease,contour recognition,shape recognition	This study aims to digitalize the Poppelreuter's overlapping figures test. The Poppelreuter's test used in psychology and neurology to assess visual perceptual function. Its recent modification performed with pencil and paper. Replacing the pencil and paper by the tablet computer equipped with the stylus, allows recording and analyzing fine motor motions observed during the test. On the one hand,…	Applications-I	2016
264	Automatic Species Recognition Based on Improved Birdsong Analysis	syllable segmentation,support vector machine,kernel function,gaussian radial basis function	This work seeks to improve upon the accuracy of birdsong analysis based species recognition. We intend to accomplish this by creating a more effective bird syllable segmentation algorithms (MIRS), Support Vector machine based classifiers are used to train the features of IRS and MIRS. The experimental results show the effectiveness of the proposed algorithm.	Applications-I	2016
265	ECG Biometric Identification Using Wavelet Analysis Coupled with Probabilistic Random Forest	ecg,biometric recognition,random forest,wavelet analysis,wavelet coefficients,cloud data security,remote health care	A novel algorithm is proposed in this study for improving the accuracy and robustness of human biometric identification using electrocardiograms (ECG) from mobile devices. The algorithm combines the advantages of both fiducial and non-fiducial ECG features and implements a fully automated, two-stage cascaded classification system using wavelet analysis coupled with probabilistic random forest mac…	ML for Security & Fraud Detection	2016
266	A Multifaceted Approach to Bitcoin Fraud Detection: Global and Local Outliers	kd-trees,anomaly,outlier,data mining,random forest,regression	In the Bitcoin network, lack of class labels tend to cause obscurities in anomalous financial behaviour interpretation. To understand fraud in the latest development of the financial sector, a multifaceted approach is proposed. In this paper, Bitcoin fraud is described from both global and local perspectives using trimmed k-means and kd-trees. The two spheres are investigated further through rand…	ML for Security & Fraud Detection	2016
267	Toward an Online Anomaly Intrusion Detection System Based on Deep Learning	intrusiondetection,dbn,rbm,attacks,cyber security,neural network,machine learning,data mining	In the past twenty years, progress in intrusion detection has been steady but slow. The biggest challenge is to detect new attacks in real time. In this work, a deep learning approach for anomaly detection using a Restricted Boltzmann Machine (RBM) and a deep belief network are implemented. Our method uses a one-hidden layer RBM to perform unsupervised feature reduction. The resultant weights fro…	ML for Security & Fraud Detection	2016
268	Android Malware Detection: Building Useful Representations	malware classification,logistic regression,random projection,android,dimensionality reduction,feature selection	The problem of proactively detecting Android Malware has proven to be a challenging one. The challenges stem from a variety of issues, but recent literature has shown that this task is hard to solve with high accuracy when only a restricted set of features, like permissions or similar fixed sets of features, are used. The opposite approach of including all available features is also problematic, …	ML for Security & Fraud Detection	2016
269	Investigating Transfer Learners for Robustness to Domain Class Imbalance	transfer learning,domain class imbalance,traditional machine learning,class imbalance	A transfer learning environment is characterized by a machine learning algorithm being trained with data from one domain (the source domain) and being tested on data from a different domain (the target domain). In a transfer learning scenario, the class probability of the source domain may be different from the class probability of the target domain, which is referred to as "domain class imbalanc…	Learning-I	2016
270	Learning Fairness under Constraints: A Decentralized Resource Allocation Game	resource management,games,learning (artificial intelligence),computer science,robot sensing systems,electrical engineering	We study multi-type resource allocation in multi-agent system, where some constraints are enforced upon resource providers and users. These constraints are limitations of resource types and connection availabilities, which may make the collaboration between agents infeasible. We discuss the notion of distributed resource fairness under these constraints. Then we propose a game theory and reinforc…	Learning-I	2016
271	Bayesian Unification of Gradient and Bandit-Based Learning for Accelerated Global Optimisation	global optimization,multi-armed bandits,on-line learning,multi-strategy learning	Bandit based optimisation schemes have a remarkable advantage over gradient based approaches due to their global perspective, which eliminates the danger of getting stuck at local optima. However, for continuous optimisation problems or problems with a large number of actions, bandit based approaches can be hindered by slow learning. Gradient based approaches, on the other hand, navigate quickly …	Learning-I	2016
272	Are Accuracy and Robustness Correlated	neural networks,robustness,measurement,training,computational modeling,error analysis,agriculture	Machine learning models are vulnerable to adversarial examples formed by applying small carefully chosen perturbations to inputs that cause unexpected classification errors. In this paper, we perform experiments on various adversarial example generation approaches with multiple deep convolutional neural networks including Residual Networks, the best performing models on ImageNet Large-Scale Visua…	Learning-I	2016
273	Advanced Image Classification Using Wavelets and Convolutional Neural Networks	cnn,sda,neural network,deep learning,wavelet,classification,fusion,machine learning,object recognition	Image classification is a vital technology many people in all arenas of human life utilize. It is pervasive in every facet of the social, economic, and corporate spheres of influence, worldwide. This need for more accurate, detail-oriented classification increases the need for modifications, adaptations, and innovations to Deep learning algorithms. This paper uses Convolutional Neural Networks (C…	Learning-I	2016
274	Consensus Clustering: A Resampling-Based Method for Building Radiation Hybrid Maps	radiation hybrid mapping,clustering,resampling	Building Radiation Hybrid (RH) maps is a challenging process. Traditional RH mapping techniques are very time consuming, and do not work well on noisy datasets. In this presented research, we propose a new approach that uses resampling technique with consensus clustering technique to filter out unreliable markers, and build robust RH maps in a short time. The main aims of using the proposed appro…	Clustering	2016
275	An LED Based Indoor Localization System Using k-Means Clustering	indoor localization,k-means,unsupervised learning,clustering	This paper introduces a novel visible light positioning (VLP) system using an un-supervised machine learning approach. Two transmitters consist of light emitting diodes (LEDs) which are modulated with 1 kHz and 2.5 kHz sinusoidal signals respectively. At the receiver end, the received signal strength (RSS) is calculated and a sparse grid/cube is constructed by measuring light intensity at differe…	Clustering	2016
276	Distributed Conformal Anomaly Detection	conformal prediction,anomaly detection,distributed computing,validity	Conformal approach to anomaly detection was recently developed as a reliable framework of classifying examples into normal and abnormal groups based on a training data set containing only normal examples. Its validity property is that a normal example, generated by the same distribution as the examples from the training set, is classified as anomaly with probability bounded from above by a pre-se…	Clustering	2016
277	Phase Identification in Electric Power Distribution Systems by Clustering of Smart Meter Data	data mining,k-means clustering,phase identification,principal component analysis,smart meter	Accurate network and phase connectivity models are crucial to distribution system analytics, operations and planning. Although network connectivity information is mostly reliable, phase connectivity data is typically missing or erroneous. In this paper, an innovative phase identification algorithm is developed by clustering of voltage time series gathered from smart meters. The feature-based clus…	Clustering	2016
278	Density-Based Data Pruning Method for Deep Reinforcement Learning	correlation,stability analysis,learning (artificial intelligence),training,roads,indexes,standards	We present a density-based Data Pruning method for Deep Reinforcement Learning (DRL) to improve learning stability and long-term memory in rare situations. The method controls density distribution in the experience pool by discarding high correlation data and preserving rare and unique data. We apply our method to Deep Q-networks (DQN) and Deep Deterministic Policy Gradients (DDPG) for testing in…	Deep Learning	2016
279	Identifying Nontechnical Power Loss via Spatial and Temporal Deep Learning	autoencoder,deep learning,long short-term memory,nontechnical loss,unsupervised learning,transfer learning	Fraud detection in electricity consumption is a major challenge for power distribution companies. While many pattern recognition techniques have been applied to identify electricity theft, they often require extensive handcrafted feature engineering. Instead, through deep layers of transformation, nonlinearity, and abstraction, Deep Learning (DL) automatically extracts key features from data. In …	Deep Learning	2016
280	Bird Call Identification Using Dynamic Kernel Based Support Vector Machines and Deep Neural Networks	bio-acoustics,bird call identification,dynamic kernels,support vector machines,deep neural networks	In this paper, we apply speech and audio processing techniques to bird vocalizations and for the classification of birds found in the lower Himalayan regions. Mel frequency cepstral coefficients (MFCC) are extracted from each recording. As a result, the recordings are now represented as varying length sets of feature vectors. Dynamic kernel based support vector machines (SVMs) and deep neural net…	Deep Learning	2016
281	A Next-Generation Secure Cloud-Based Deep Learning License Plate Recognition for Smart Cities	license plate recognition system,deep learning,convolutional neural networks,smart city,cloud computing	License Plate Recognition System (LPRS) plays a vital role in smart city initiatives such as traffic control, smart parking, toll management and security. In this article, a cloud-based LPRS is addressed in the context of efficiency where accuracy and speed of processing plays a critical role towards its success. Signature-based features technique as a deep convolutional neural network in a cloud…	Deep Learning	2016
282	Energy Efficient EEG Monitoring System for Wireless Epileptic Seizure Detection	eeg signals,seizure detection,missing at random,expectation maximization	Wireless EEG monitoring systems have been successfully used for seizure detection outside clinical settings. The wireless EEG sensor nodes consume a considerable amount of battery energy to acquire, encode and transmit the data to the server side. In this paper, we introduce energy-efficient monitoring systems to increase the sensors' battery lifetime. Specifically, we propose a feature extractio…	Applications-II	2016
283	Using Domain Knowledge Features for Wind Turbine Diagnostics	feature selection,domain knowledge,scada data,wind turbine,fault detection,svm,fdd,mrmr	Maximising electricity production from wind requires improvement of wind turbine reliability. Component failures result in unscheduled or reactive maintenance on turbines which incurs significant downtime and, in turn, increases production cost, ultimately limiting the competitiveness of renewable energy. Thus, a critical task is the early detection of faults. To this end, we present a framework …	Applications-II	2016
284	Improving HSDPA Traffic Forecasting Using Ensemble of Neural Networks	neural networks,ensemble methods,forecasting	Accurate forecasting of data traffic demand is very crucial for the profitable operation of cellular data networks because it helps in facilitating the optimization and planning of the network resources. Many machine learning regression models including Support Vector Regression and Abductive Networks have been applied to this problem, but this paper studies the concept of ensemble method for imp…	Applications-II	2016
285	Nonlinear Metric Learning for Semi-Supervised Learning via Coherent Point Drifting	semi-supervised learning,metric learning,cpd,alzheimer's disease	In this paper, we propose a nonlinear metric learning framework to boost the performance of semi-supervised learning (SSL) algorithms. Constructed on top of Laplacian SVM (LapSVM), the proposed method learns a smooth nonlinear feature space transformation that makes the input data points more linearly separable. Coherent point drifting (CPD) is utilized as the geometric model with the considerati…	Learning-II	2016
286	Adaptive Thresholding and Reweighting to Improve Domain Transfer Learning for Unbalanced Data with Applications to EEG Imbalance	transfer learning,imbalance,adaptive threshold	Domain adaptation methods can be highly sensitive to class balance, particularly the usually unknown balance of the unlabeled test set. In this work, we analyze the effect of imbalance on a well-known algorithm, ARTL (Adaptation Regularization Transfer Learning) and propose four approaches for mitigating the adverse effects of imbalance. These include (1) balancing the training set for pseudo-lab…	Learning-II	2016
287	L1-Norm Principal-Component Analysis via Bit Flipping	anomaly detection,data contamination,genomic data,l1 norm,l2 norm,principal-component analysis,outliers,singular-value decomposition,subspace learning	The K L1-norm Principal Components (L1-PCs) of a data matrix X ? ? D � N can be found optimally with cost O(2 NK ), in the general case, and O(N rank(X)K - K + 1 ), when rankX is a constant with respect to N [1],[2]. Certainly, in real-world applications where N is large, even the latter polynomial cost is prohibitive. In this work, we present L1-BF: a novel, near-optimal algorithm that calculate…	Learning-II	2016
288	Event Based Weight Update for Learning Infinite Spike Train	spiking neural network (snn),spike-event,spike train,supervised learning,multilayer network	Supervised Learning methods for Spiking Neural Network are either able to learn spike train for a single neuron or able to learn first spike in a multilayer feedforward connection setting. The first group of learning methods do not use the computational benefits of hidden layer neuron whereas the second group of learning methods do not exploit the information transfer potential of spike train. Al…	Learning-II	2016
289	Comparing Gaussian Mixture Model and Hidden Markov Model to Classify Unique Physical Activities from Accelerometer Sensor Data	accelerometer,wavelet,pca,gmm,hmm,confusion matrix	With the recent interest in physical therapy through sufficient physical activity, considerable efforts have been made to monitor and classify daily human activities, especially for people who need physical rehabilitation. In our previous study, we designed a classifier to identify 25 unique physical activities performed by 92 healthy participants between the ages of 20 and 65. In this study, wit…	Applications-III	2016
290	A Probabilistic Programming Approach for Outlier Detection in Healthcare Claims	fraud detection,outlier detection,healthcare fraud,bayesian inference,probabilistic programming	Healthcare is an integral component in people's lives, especially for the rising elderly population. Medicare is one such healthcare program that provides for the needs of the elderly. It is imperative that these healthcare programs are affordable, but this is not always the case. Out of the many possible factors for the rising cost of healthcare, claims fraud is a major contributor, but its impa…	Applications-III	2016
291	Automatic Algorithm Selection in Computational Software Using Machine Learning	resultant,meta-algorithms,superfunctions,algorithm,choice,automatic,selection,maple,mathematica,runtime,improvement	Computational software programs, such as Maple and Mathematica, heavily rely on superfunctions and meta-algorithms to select the optimal algorithm for a given task. These meta-algorithms may require intensive mathematical proof to formulate, incur large computational overhead, or fail to consistently select the best algorithm. Machine learning demonstrates a promising alternative for automatic al…	Applications-III	2016
292	System-Level Test Case Prioritization Using Machine Learning	system-level testing,black-box testing,test case prioritization,supervised machine learning	Regression testing is the common task of retesting software that has been changed or extended (e.g., by new features) during software evolution. As retesting the whole program is not feasible with reasonable time and cost, usually only a subset of all test cases is executed for regression testing, e.g., by executing test cases according to test case prioritization. Although a vast amount of metho…	Applications-III	2016
293	Detecting Smooth Cluster Changes in Evolving Graphs	spectral clustering,evolving graph,graph sequence	Clustering vertices in graphs or in sequences of graphs has important applications in network science, bioinformatics, and other areas. Most research to date has focused on static graphs or sequences where the number of vertices does not change. We propose a new algorithm that successfully partitions the vertices of a graph sequence into smooth clusters, even when the number of vertices is allowe…	Graphs Methods	2016
294	A Privacy-Preserving Solution for the Bipartite Ranking Problem	bipartite ranking problem,privacy-preserving,data mining	In this paper, we propose an efficient solution for the privacy-preserving of a bipartite ranking algorithm. The bipartite ranking problem can be considered as finding a function that ranks positive instances (in a dataset) higher than the negative ones. However, one common concern for all the existing schemes is the privacy of individuals in the dataset. That is, one (e.g., a researcher) needs t…	Graphs Methods	2016
295	Temporal Link Prediction Using Time Series of Quasi-Local Node Similarity Measures	social network analysis,evolving networks,node similarities,link prediction,narx neural network	Evolving networks, which are composed of objects and relationships that change over time, are prevalent in many real-world domains and have become an significant research topic in recent years. Most of the previous link prediction studies neglect the evolution of the network over time and mainly focus on the predicting the future links based on a static features of nodes and links. However, real-…	Social Media Applications	2016
296	DERIV: Distributed In-Memory Brand Perception Tracking Framework	big data,in-memory distribution,brand perception,machine learning	Social media captures voice of customers at a rapid pace. Consumer perception of a brand is crucial to its success. Current techniques for measuring brand perception using lengthy surveys of handpicked users in person, by mail, phone or online are time consuming and increasingly inadequate. A more effective technique to measure brand perception is to interpret customer voice directly from social …	Social Media Applications	2016
297	Recommendation Model Based on a Contextual Similarity Measure	collaborative recommendation,preference prediction technique,user profiles,topical ontology,data clustering,contextual similarity,item popularity	Recommendation technique is a personalized search used to assist a user access information/services that are related to his preferences and interests, or to the preferences and interests of similar users. The main challenge of personalized Information Retrieval is the modeling and the integration of user profiles. In this paper, we propose a generic model of user profiles based on the search hist…	Social Media Applications	2016
298	Macro-Optimization of email Recommendation Response Rates Harnessing Individual Activity Levels and Group Affinity Trends	recommendation emails,response likelihood model,meta-recommendation system,job recommendation email system,careerbuilder	Recommendation emails are among the best ways to re-engage with customers after they have left a website. While on-site recommendation systems focus on finding the most relevant items for a user at the moment (right item), email recommendations add two critical additional dimensions: who to send recommendations to (right person) and when to send them (right time). It is critical that a recommenda…	Social Media Applications	2016
299	Course Learning Outcome Performance Improvement: A Remedial Action Classification Based Approach	educational data mining,classification,weka,accreditation and assesments,rubrics,clo	Continuous Improvement is an essential element in any quality or accreditation process within academia or even industry. To address shortcomings in the attainment of Course Learning Outcomes (CLO's), it is often necessary to suggest Remedial Actions that vary depending on the domain of the CLO. In fact, taking a non-effective action can result in a waste of time for instructors and students missi…	Machine Learning Applications in Education	2016
300	Extending Soft Sets towards the Optimality of Decision Based on Multiple Decisions over the Same Data	decision making,fuzzy logic,soft sets,fuzzy operations	Soft sets are integrated with fuzzy logic in this paper and this research work further extends the Cagman's work on soft sets.It makes parametric values associated with every individual object of Extended Soft Set in fuzzy form. This increases the decision capability of soft sets approach to distinguish one object from another based on their fuzzy parameter values. Further, we prove several fuzzy…	Machine Learning Applications in Education	2016
301	A Formal Design for the Lexical and Syntax Analyzer of a Pedagogically Effective Subset of C++	syntactics,c++ languages,programming,computers,education,compounds	In this article, we have argued that a programming language can be improved for both teaching and learning by extracting its simpler subset, and by enforcing some useful constraints. We have further chosen a well known first programming language C++, and have defined its pedagogically effective subset, named Eazy, for teaching a first course in computer programming, generally known as CS1. In ord…	Machine Learning Applications in Education	2016
302	Analysis for Status of the Road Accident Occurance and Determination of the Risk of Accident by Machine Learning in Istanbul	machine learning,data mining,classification techniques,road accident	The traffic has been transformed into the difficult structure in points of designing and managing by the reason of increasing number of vehicle. This situation has discovered road accidents problem, influenced public health and country economy and done the studies on solution of the problem. Large calibrated data agglomerations have increased by the reasons of the technological improvements and d…	Machine Learning Applications in Education	2016
303	Classifying Educational Lectures in Low-Resource Languages	training,mathematical model,semantics,logistics,computational modeling,neural networks,measurement	Classifying educational resources such as videos and articles can be challenging in low-resource languages due to lack of appropriate tools and sufficient labeled data. To overcome this problem, a crosslingual classification method that utilizes resources created in one high-resource language, such as English, to perform classification in many low-resource languages, is proposed. Data scarcity is…	Machine Learning Applications in Education	2016
304	k-Means Partition of Monthly Average Insolation Period Data for Turkey	partitional clustering,k-means,star glyph plot,insolation period	Solar power penetration has made the site-specific energy ratings an essential necessity for utilities, independent systems operators and regional transmission organizations. Since, it leads to the reliable and efficient energy production with the increased levels of solar power integration. This study concentrates on the partitional clustering analysis of monthly average insolation period data f…	Machine Learning in Energy Application	2016
305	Hourly Solar Irradiance Forecasting Based on Machine Learning Models	autoregressive processes,forecasting,time series analysis,predictive models,hidden markov models,weather forecasting,numerical models	In recent years, many research studies are conducted into the use of smart meters data for developping decision-making tools including both analytical, forecasting and display purposes. Forecasting energy generation or forecasting energy consumption demand are indeed central problems for urban stakeholders (electricity companies and urban planners). These issues are helpful to allow them ensuring…	Machine Learning in Energy Application	2016
306	Applying the Meta-heuristic Prediction Algorithm for Modeling Power Density in Wind Power Plant	meta-heuristic prediction algorithm,power density,wind power plant	In this paper, a robust artificial intelligence (AI) algorithm is applied to overcome challenges at power density prediction especially at the installation process of wind power plant. This algorithm also explores relationships between the meteorological parameters and power density. Importance degree of parameters on power density is converted numerical weighting values independently from each o…	Machine Learning in Energy Application	2016
307	Faults Investigation of Transformer Windings Using the Frequency Response Analysis FRA	transformer,frequency response analysis fra,resonance frequency,machine learning	This present paper focuses on the modeling of a real coil in order to diagnosis. This winding includes 05 discs of height (5 � 178) mm and containing 30 turns each on three layers. After validation of the adopted model, we performed parametric changes that reflect various defects in the winding to perform detection and investigation of fault location in the winding using the FRA method. Obtained …	Machine Learning in Energy Application	2016
308	A Study on Effects of Different Control Period of Neural Network Based Reference Modified PID Control for DC-DC Converters	neural network,dc-dc converter,control period computational burden	This paper studies about computational burden of a reference modified PID with a neural network prediction for dc-dc converters. Flexible control methods are required to realize a superior transient response since the converter has a nonlinear behavior. However, the computational burden becomes a problem to implement the control to computation devices. In this paper, the neural network is adopted…	Machine Learning in Energy Application	2016
309	Enhanced Approach to Detection of SQL Injection Attack	sql injection attack,sqli,sanitizer,web application	In recent years, many financial sectors are evolving with huge numbers of web applications, which plays a crucial role in organizations to make important decisions. Considering this, the data has to be secured in order to prevent it from any attacks which lead to a huge loss. One of the topmost attacks in the database is SQL injection attack, is injecting some malicious query into the database ca…	Machine Learning in Information and Cyber Security Issues	2016
310	Towards Web Spam Filtering Using a Classifier Based on the Minimum Description Length Principle	machine learning,classification,minimum description length,web spam	The steady growth and popularization of the Web has led spammers to develop techniques to circumvent search engines aiming good visibility to their web pages in search results. They are responsible for serious problems such as dissatisfaction, irritation, exposure to unpleasant or malicious content, and financial loss. Despite different machine learning approaches have been used to detect web spa…	Machine Learning in Information and Cyber Security Issues	2016
311	Early Identification of Vulnerable Software Components via Ensemble Learning	vulnerability,ensemble learning,support vector machine,mislabeled data	Software components, which are vulnerable to being exploited, need to be identified and patched. Employing any prevention techniques designed for the purpose of detecting vulnerable software components in early stages can reduce the expenses associated with the software testing process significantly and thus help building a more reliable and robust software system. Although previous studies have …	Machine Learning in Information and Cyber Security Issues	2016
312	Building a Platform for Software-Defined Networking Cybersecurity Applications	software-defined networking (sdn),sdncontroller,platform,cybersecurity applications,network intrusion detection system (nids),machine learning algorithm (mla),hidden markov model (hmm),waikato environment for knowledge analysis (weka),mininet	The emerging technology of Software-Defined Networking (SDN) affords a platform and architecture which is dynamic, manageable, cost-effective, and adaptable, making it ideal for many applications that are high-bandwidth and dynamic in nature. As this technology grows and matures, there is a need for cybersecurity applications to be designed, developed and evaluated. In this paper, we propose a de…	Machine Learning in Information and Cyber Security Issues	2016
313	Identifying Gender from SMS Text Messages	author classification,gender identification,sms text	Short message service (SMS) has become a very popular medium for communication due to its convenience and low cost. SMS text messaging makes it easy to provide a false name, age, gender, and location in order to hide one's true identity. Consequently it has become important to establish new cyber forensics methods, such as detecting SMS message authors, as a post-hoc analysis technique deemed use…	Machine Learning in Information and Cyber Security Issues	2016
314	Security Perspective of Biometric Recognition and Machine Learning Techniques	biometric,machine learning,recognition,face,iris,teeth,fingerprint,voice,security	Biometric systems may be used to create a remote access model on devices, ensure personal data protection, personalize and facilitate the access security. Biometric systems are generally used to increase the security level in addition to the previous authentication methods and they seen as a good solution. Biometry occupies an important place between the areas of daily life of the machine learnin…	Machine Learning in Information and Cyber Security Issues	2016
315	A Web Based Pipeline Tool for the Combination of Logic Conditions for NGS Data	next generation sequence (ngs),pipeline,genome analysis toolkit (gatk)	Development of software tools to analyze next-generation sequencing (NGS) data is one of the urgent tasks in bioinformatics field. Currently, lots of next-generation sequencing data analysis software has been developed. However, most of them only support one type of analyses such as sequence alignments or function annotations by command lines. Therefore, a friendly user interface of NGS data with…	Machine Learning for Big Data	2016
316	A Parallel K-Medoids Algorithm for Clustering based on MapReduce	k-medoids,canopy algorithm,max-min distance algorithm,mapreduce	K-Medoids algorithm is a partition-based algorithm, which has the characteristics of simple implementation, strong robustness, and high accuracy. However, it has some disadvantages, such as strong dependence on the selection of initial center, the unknown number of classification K, high resource cost of frequent iteration of the algorithm, and poor clustering effect for mass data. In order to so…	Machine Learning for Big Data	2016
317	A Big Data Analytics Framework for Supporting Multidimensional Mining over Big Healthcare Data	mining big data,big healthcare data,healthcare systems	Nowadays, a great deal of attention is being devoted to big data analytics in complex healthcare environments. Fetal growth curves, which are a classical case of big healthcare data, are used in prenatal medicine to early detect potential fetal growth problems, estimate the perinatal outcome and promptly treat possible complications. However, the currently adopted curves and the related diagnosti…	Machine Learning for Big Data	2016
318	An Effective and Efficient Similarity-Matrix-Based Algorithm for Clustering Big Mobile Social Data	big data analytics,big mobile social data,big data clustering	Nowadays a great deal of attention is devoted to the issue of supporting big data analytics over big mobile social data. These data are generated by modern emerging social systems like Twitter, Facebook, Instagram, and so forth. Mining big mobile social data has been of great interest, as analyzing such data is critical for a wide spectrum of big data applications (e.g., smart cities). Among seve…	Machine Learning for Big Data	2016
319	Hedonic Housing Theory � A Machine Learning Investigation	linear regression,pcr,svm,knn,hedonic pricing model,housing prices prediction,comparative market analysis,kaiser-meyer-olkin,bartlett tests,henze-zirkler's multivariate normality test	The hedonic pricing theory suggests that house is a differ-entiated commodity, whose value depends on its hetero-geneous characteristics. Application of the theory has been well implemented using OLS Regression. Our study investigates this econometric concept using machine learning algorithms. An improved pricing will benefit buyers, sellers, investors, banks and real estate professionals. Normal…	Machine Learning for Big Data	2016
320	Feedforward Neural Networks for Predicting the Duration of Maintained Software Projects	software engineering,software maintenance duration prediction,multilayer feedforward neural network,statistical regression,isbsg	Once a software project has been developed and delivered, any modification to it corresponds to maintenance. Software maintenance (SM) involves modifications to keep a software project usable in a changed or a changing environment, reactive modifications to correct discovered faults, and modifications to improve performance or maintainability. Since the duration of SM should be predicted, in this…	Machine Learning for Predictive Models in Engineering Applications	2016
321	Equipment Condition Diagnosis and Fault Fingerprint Extraction in Semiconductor Manufacturing	machine learning,clustering,equipment condition diagnosis (ecd),fault detection and classification (fdc),k-means,fault fingerprint extraction,semiconductor manufacturing	As the high-tech production system gets more complex, Equipment Condition Diagnosis (ECD) in semiconductor manufacturing for Fault Detection and Classification (FDC) is becoming more and more challenging than ever. This paper uses well-known machine learning techniques such as Support Vector Machine (SVM), K-Means clustering and Self-Organizing Map (SOM) to develop an efficient ECD model. The pro…	Machine Learning for Predictive Models in Engineering Applications	2016
322	A Hybrid Machine Learning Approach for Planning Safe Trajectories in Complex Traffic-Scenarios	hybrid learning algorithms,trajectory planning in road traffic,3d-convnets	Planning of safe trajectories with interventions in both lateral and longitudinal dynamics of vehicles has huge potential for increasing the road traffic safety. Main challenges for the development of such algorithms are the consideration of vehicle nonholonomic constraints and the efficiency in terms of implementation, so that algorithms run in real time in a vehicle. The recently introduced Aug…	Machine Learning for Predictive Models in Engineering Applications	2016
323	Efficient Content Replacement in Wireless Content Delivery Network with Cooperative Caching	content caching,machine learning,q learning,markov decision process	Wireless content delivery networks (WCDNs) have received attention as a promising solution to reduce the network congestion caused by rapidly growing demands for mobile content. The amount of reduced congestion is intuitively proportional to the hit ratio in a WCDN. Cooperation among cache servers is strongly required to maximize the hit ratio in a WCDN where each cache server is equipped with a …	Machine Learning for Predictive Models in Engineering Applications	2016
324	Spatial Dependency and Hedonic Housing Regression Model	real estate prediction,decision tree,best subset linear regression,housing prices prediction,variance inflation factor,mutual information,hedonic theory	The location of a real estate property has a considerable impact on its appraised value. Accounting for geograph-ical information eliminates some reducible errors in the accuracy of a hedonic housing regression model. An im-proved performance will benefit home buyers, sellers, government and real estate professionals. This paper investigates the spatial dependency and substitutability of submarke…	Machine Learning for Predictive Models in Engineering Applications	2016
325	Constructing a Deep Regression Model Utilizing Cascaded Sparse Autoencoders and Stochastic Gradient Descent	traffic flow prediciton,sparse autoencoders,cascaded sparse autoencoders,feature fusion,deep regression model	This paper discusses utilizing sparse autoencoders for building regression models in order to predict real-valued timeseries data. The focus of this research is on exploiting and learning from the determining features of continuous data via stacked autoencoders, thus increasing the prediction accuracy of regression method. Archi-tecture comprising different layers of sparse autoencod-ers, where e…	Machine Learning for Predictive Models in Engineering Applications	2016
326	A Novel Algorithm for Dynamic Clustering: Properties and Performance	dynamic clustering,data mining,on-line learning,multi-density clustering	In this paper, we present a dynamic clustering algorithm that efficiently deals with data streams and achieves several important properties which are not generally found together in the same algorithm. The dynamic clustering algorithm operates online in two different time-scale stages, a fast distance-based stage that generates micro-clusters and a density-based stage that groups the micro-cluste…	Machine Learning for Predictive Models in Engineering Applications	2016
327	User Movement Prediction: The Contribution of Machine Learning Techniques	indoor user movement,classification,ensemble learning,machine learning,bagging,boosting	Ambient Assisted Living (AAL) aims to increase the time older people or disabled people can live in their home environment by assisting them in performing activities of daily living by the use of intelligent products. Localization and tracking of users in indoor environment are the main components of AAL. Wireless sensor networks is an effective technology to accomplish these services by using Re…	Machine Learning for Predictive Models in Engineering Applications	2016
328	Validation of a Quantifier-Based Fuzzy Classification System for Breast Cancer Patients on External Independent Cohorts	rule-based classification,fuzzy rules,validation,breast cancer	Recent studies in breast cancer domains have identified seven distinct clinical phenotypes (groups) using immunohistochemical analysis and a variety of unsupervised learning techniques. Consensus among the clustering algorithms has been used to categorise patients into these specific groups, but often at the expenses of not classifying all patients. It is known that fuzzy methodologies can provid…	Machine Learning Techniques in Bioinformatics	2016
329	Review on Machine Learning Based Lesion Segmentation Methods from Brain MR Images	image segmentation,feature extraction,lesions,probabilistic logic,biological neural networks,histograms	Brain lesions are life threatening diseases. Traditional diagnosis of brain lesions is performed visually by neuro-radiologists. Nowadays, advanced technologies and the progress in magnetic resonance imaging provide computer aided diagnosis using automated methods that can detect and segment abnormal regions from different medical images. Among several techniques, machine learning based methods a…	Machine Learning Techniques in Bioinformatics	2016
330	Machine Learning for Optimum CT-Prediction for qPCR	machine learning,qpcr,ct prediction,algorithm,sigmoid	Introduction of fluorescence-based Real-Time PCR (RT-PCR) is increasingly used to detect multiple pathogens simultaneously and rapidly by gene expression analysis of PCR amplification data. PCR data is analyzed often by setting an arbitrary threshold that intersect the signal curve in its exponential phase if it exists. The point at which the curve crosses the threshold is called Threshold Cycle …	Machine Learning Techniques in Bioinformatics	2016
331	Iteratively Learning a Liver Segmentation Using Probabilistic Atlases: Preliminary Results	liver segmentation,probabilistic atlas,viscous reconstruction	This works deals with the concept of liver segmentation by using a priori information based on probabilistic atlases and segmentation learning based of previous steps. A probabilistic atlas is here understood as a probability or membership map that tells how likely is that a point belongs to a shape drawn from the shape distribution at hand. We devise a procedure to segment Perfusion Magnetic Res…	Machine Learning Techniques in Bioinformatics	2016
332	Probabilistic Expert Systems for Reasoning in Clinical Depressive Disorders	bayesian networks,probability,expert systems,depressive disorders,inferential reasoning,graphical models	Like other real-world problems, reasoning in clinical depression presents cognitive challenges for clinicians. This is due to the presence of co-occuring diseases, incomplete data, uncertain knowledge, and the vast amount of data to be analysed. Current approaches rely heavily on the experience, knowledge, and subjective opinions of clinicians, creating scalability issues. Automating this process…	Machine Learning Techniques in Bioinformatics	2016
333	Feature Fusion for Denoising and Sparse Autoencoders: Application to Neuroimaging Data	deep learning,alzheimer's disease stage detection,feature fusion,sacked sparse autoencoders,stacked denoising autoencoders	Although there is no cure to date, Alzheimer's disease detection in early stages has a significant impact on the patient's life in terms of cost, the progress, and helping to plan in advance for an appropriate healthcare in the life ahead as well as providing clinical etiologies for further research. This paper discusses implementing a feature fusion method utilizing sparse and denoising autoenco…	Machine Learning Techniques in Bioinformatics	2016
334	Differentiation and Integration of Machine Learning Feature Vectors	kernel method,classification,gene coexpression networks,cancer	This paper presents a new approach to the production of feature maps for the improvement of classification in machine learning. The idea is based on a calculus of differentiation and integration of feature vectors, which can be viewed as functions on a metric space or network. Based on this we propose a novel network-based binary machine learning classifier. We illustrate our method using molecul…	Machine Learning Techniques in Bioinformatics	2016
335	HMM-Based Intrusion Detection System for Software Defined Networking	software defined networks,hidden markov model,intrusion detection system,cybersecurity,machine learning	Software Defined Networking (SDN) is a networking model that allows for greater dynamic control of a networking environment. With today's increasingly complex networking environment, SDN networks allow for a greater degree of control and flexibility of a network. This is accomplished through the separation of the control and data planes, as well as the implementation of a global programmable cont…	Machine Learning in Security of Cyber-Physical Systems	2016
336	Epilepsy, a Cyberattack on Brains� Networked Control System	brain,cyberattack,efficiency,epilepsy,functional connectivity,graph theory,networked control system,small world	Understanding pathways of neurological disorders requires extensive research on both structural and functional characteristics of the brain. Graph theoretical analysis of functional connectivity networks highlight the dynamics of communication among brain neurons. Resembling brain to a Networked Control System, describes seizure, epileptic episodes, as a response to a set of triggers. This unknow…	Machine Learning in Security of Cyber-Physical Systems	2016
337	Toward Parametric Security Analysis of Machine Learning Based Cyber Forensic Biometric Systems	cyber forensic,electroencephalogram,machine learning,security strength	Machine learning algorithms are widely used in cyber forensic biometric systems to analyze a subject's truthfulness in an interrogation. An analytical method (rather than experimental) to evaluate the security strength of these systems under potential cyber attacks is essential. In this paper, we formalize a theoretical method for analyzing the immunity of a machine learning based cyber forensic …	Machine Learning in Security of Cyber-Physical Systems	2016
338	Automating ECU Identification for Vehicle Security	automotive security,machine learning,classification,can bus	The field of vehicular cybersecurity has received considerable media and research attention in the past few years. Given the increasingly connected aspect of consumer automobiles, along with the inherent danger of these machines, there has been a call for experienced security researchers to contribute towards the vehicle security domain. The proprietary nature of Controller Area Network (CAN) bus…	Machine Learning in Security of Cyber-Physical Systems	2016
339	A Machine Learning Approach for Fault Detection in Vehicular Cyber-Physical Systems	vehicular cyber-physical systems,cloud-oriented architecture,cyber-security vulnerabilities,connected vehicles,nn-based fault detection algorith,fault data injection,cooperative adaptive cruise control,decision support system	A network of vehicular cyber-physical systems (VCPSs) can use wireless communications to interact with each other and the surrounding environment to improve transportation safety, mobility, and sustainability. However, cloud-oriented architectures are vulnerable to cyber attacks, which may endanger passenger and pedestrian safety and privacy, and cause severe property damage. For instance, a hack…	Machine Learning in Security of Cyber-Physical Systems	2016
340	An Oblivious Routing-Based Power Flow Calculation Method for Loss Minimization of Smart Power Networks: A Theoretical Perspective	large scale network flow,loss minimization,oblivious routing scheme,power systems	Power loss minimization plays an important role in the appropriate operation of power networks. Line power loss occurs when the power is transmitted through the lines of a network due to the permittivity of lines medium. Transmission loss may increase the dispatch cost of all of the obtained power flows based on market contracts. Hence, the independent system operators should use loss minimizatio…	Machine Learning in Security of Cyber-Physical Systems	2016
341	Multiview Centroid Based Fuzzy Classification of Large Data	classification,soft clustering,multiview data	Modern data is increasingly complex. High dimensionality, heterogeneity and independent multiple representations are the basic properties of today's data. With increasing sources of data collection, a single object can have multiple representations, which we call views. In this paper we propose a multiview classification technique, which uses fuzzy mapping to obtain maximum similarity between an …	Machine Learning Algorithms Systems and Applications	2016
342	Local and Global Data Spread Based Index for Determining Number of Clusters in a Dataset	number of clusters in a dataset,cluster validity,clustering,compactness measure of clusters,distinctness measure of clusters	Most of the clustering algorithms are sensitive to the input parameters and produce different clustering results for different input parameters for same datasets. A number of methods and indices have been proposed for validating results of a clustering process. The most commonly used approaches for cluster validation are based on internal indices. In this paper, we propose a new cluster validity …	Machine Learning Algorithms Systems and Applications	2016
343	Sequential Pattern Based Temporal Contour Representations for Content-Based Multimedia Timeline Analysis	sequential pattern,multimedia structure analysis,multimedia signal processing,contour representations	Temporal contour shapes are closely linked to the narrative structure of multimedia content and provide important reference points in content-based multimedia timeline analysis. In this paper, multimedia timeline is extracted from content as time varying video and audio signal features. A temporal contour representation is implemented based on sequential pattern discovery algorithm for modeling t…	Machine Learning Algorithms Systems and Applications	2016
344	Predicting Movie Box Office Profitability: A Neural Network Approach	artificial neural network,backpropagation,social media,data analytics,movie,box office,predict,profitability	In this research, we have developed a model for predicting the profitability class of a movie namely "Profit" and "Loss" based on the data about movies released between the years 2010 and 2015. Our methodology considers both historical data as well as data extracted from the social media. This data is normalized and then given a weight using standard normalization techniques. The cleaned and norm…	Machine Learning Algorithms Systems and Applications	2016
345	Deep Learning of Cell Classification using Microscope Images of Intracellular Microtubule Networks	deep learning,image classification,cell images,microtubules,cytoskeleton,radiality	Microtubule networks (MTs) are a component of a cell that may indicate the presence of various chemical compounds and can be used to recognize properties such as treatment resistance. Therefore, the classification of MT images is of great relevance for cell diagnostics. Human experts find it particularly difficult to recognize the levels of chemical compound exposure of a cell. Improving the accu…	Deep Learning I	2017
346	DeepPositioning: Intelligent Fusion of Pervasive Magnetic Field and WiFi Fingerprinting for Smartphone Indoor Localization via Deep Learning	indoor localization,fingerprinting,wifi,magnetic field,deep learning,smartphone	Since WiFi has been pervasively available indoor, most smartphone indoor localization systems are based on WiFi fingerprinting although they only give coarse-grained location estimation. In this paper, we propose a novel deep learning-based indoor fingerprinting system (called DeepPositioning), combining Received Signal Strength Indicator (RSSI) of WiFi and pervasive magnetic field to obtain rich…	Deep Learning I	2017
347	Learning to Coordinate with Deep Reinforcement Learning in Doubles Pong Game	artificial intelligence,deep reinforcement learning,multi agent systems,cooperative systems	This paper discusses the emergence of cooperative and coordinated behaviors between joint and concurrent learning agents using deep Q-learning. Multi-agent systems (MAS) arise in a variety of domains. The collective effort is one of the main building blocks of many fundamental systems that exist in the world, and thus, sequential decision making under uncertainty for collaborative work is one of …	Deep Learning I	2017
348	Deep Learning for Microalgae Classification	microalgae classification,imbalanced classes,deep learning,convolutional neural networks,data augmentation	Microalgae are unicellular organisms that presents limited physical characteristics such as size, shape or even the present structures. Classifying them manually may require great effort from experts since thousands of microalgae can be found in a small sample of water. Furthermore, the manual classification is a non-trivial operation. We proposed a deep learning technique to solve the problem. W…	Deep Learning I	2017
349	Anomaly Prediction Based on k-means Clustering for Memory-constrained Embedded Devices	anomaly prediction,k-means clustering,online k-means clustering	This paper proposes an anomaly prediction method based on k-means clustering that assumes embedded devices with memory constraints to predict control system anomalies. With this method, by checking control system behavior, it is possible to predict anomalies. However, continuing clustering is difficult because data accumulate in memory similar to existing k-means clustering method, which is probl…	Clustering Methods with Applications	2017
350	Clustering Distributed Short Time Series with Dense Patterns	time series clustering,short time series,distributed data clustering	The clustering of genes with similar temporal profiles is an important task in gene expression data analysis. Current approaches to the clustering of sparse gene expression data with temporal information suffer from their at least quadratic complexity in the number of clusters, the number of genes, or both, and are not distributed. In this paper, we present the first distributed and density-based…	Clustering Methods with Applications	2017
351	Modeling Over-Dispersion for Network Data Clustering	over dispersion,network data,clustering,cluster size distribution,network communities, image segments	Over-dispersed network data mining has emerged as a central theme in data science, evident by a sharp increase in the volume of real-world network data with imbalanced clusters. While most of existing clustering methods are designed for discovering the number of clusters and class specific connectivity patterns, few methods are available to uncover the imbalanced clusters, commonly existing in ne…	Clustering Methods with Applications	2017
352	Deep Learning Based Car Damage Classification	automobiles,training,feature extraction,machine learning,support vector machines,glass	Image based vehicle insurance processing is an important area with large scope for automation. In this paper we consider the problem of car damage classification, where some of the categories can be fine-granular. We explore deep learning based techniques for this purpose. Initially, we try directly training a CNN. However, due to small set of labeled data, it does not work well. Then, we explore…	Clustering Methods with Applications	2017
353	Attribute Assisted Interpretation Confidence Classification Using Machine Learning	self-organizing maps,interpretation,uncertainty,support vector machine learning	An attribute assisted classification deriving estimates of interpretation confidence was performed. Instantaneous and coherency attributes were used in a supervised followed by an unsupervised classification resulting in an error envelope of the interpretation. In an initial approximation, confidence weights for a signal and background response are estimated using support vector machine learning.…	Machine Learning Applications I	2017
354	A Hybrid Scheme for Fault Diagnosis with Partially Labeled Sets of Observations	fault diagnosis,semi-supervised learning,bearing defects,dimensionality reduction,induction motors	Machine learning techniques are widely used for diagnosing faults to guarantee the safe and reliable operation of the systems. Among various techniques, semi-supervised learning can help in diagnosing faulty states and decision making in partially labeled data, where only a few number of labeled observations along with a large number of unlabeled observations are collected from the process. Thus,…	Machine Learning Applications I	2017
355	Predictive Modelling Strategies to Understand Heterogeneous Manifestations of Asthma in Early Life	wheeze,pre school,feature selection,predictive modelling,roc analysis,model post processing,monte carlo	Wheezing is common among children and ~50% of those under 6 years of age are thought to experience at least one episode of wheeze. However, due to the heterogeneity of symptoms there are difficulties in treating and diagnosing these children. `Phenotype specific therapy' is one possible avenue of treatment, whereby we use significant pathology and physiology to identify and treat pre-schoolers wi…	Machine Learning Applications I	2017
356	Home Appliance Energy Disaggregation Using Low Frequency Data and Machine Learning Classifiers	smart energy,smart housing,disaggregation,non intrusive load monitoring,neural network,feature selection	Home appliance monitoring provides useful information about appliance usage, which can be used to better inform users about their consumption habits and promote energy conservation. However, metering all loads is cost prohibitive. Instead, many have tried to disaggregate loads from aggregate power measurements. Existing approaches that require submetering high resolution power signals of individu…	Machine Learning Applications I	2017
357	On the Impacts of Noise from Group-Based Label Collection for Visual Classification	visual classification,noisy training data,group based labeling	State of the art visual classification continues to improve, particularly with the use of deep learning and millions of labeled images. However, the effort required to label training sets of this size has led to semi-supervised approaches that collect partially noisy labeled data with less effort. Label noise has been shown to degrade supervised learning, but these analyses focus on noise from er…	Computer Vision	2017
358	Learning Robust Video Synchronization without Annotations	deep learning,synchronization,video understanding,large scale,self-supervised	Aligning video sequences is a fundamental yet still unsolved component for a broad range of applications in computer graphics and vision. Most classical image processing methods cannot be directly applied to related video problems due to the high amount of underlying data and their limit to small changes in appearance. We present a scalable and robust method for computing a non-linear temporal vi…	Computer Vision	2017
359	Google's Cloud Vision API Is Not Robust To Noise	google cloud vision api,machine learning,image noise,adversarial machine learning	Google has recently introduced the Cloud Vision API for image analysis. According to the demonstration website, the API "quickly classifies images into thousands of categories, detects individual objects and faces within images, and finds and reads printed words contained within images." It can be also used to "detect different types of inappropriate content from adult to violent content." In thi…	Computer Vision	2017
360	Machine Learning in Appearance-based Robot Self-localization	machine learning,mobile robot self-localization,appearance-based learning,deep learning,manifold learning	An appearance-based robot self-localization problem is considered in the machine learning framework. The appearance space is composed of all possible images, which can be captured by a robot's visual system under all robot localizations. Using recent manifold learning and deep learning techniques, we propose a new geometrically motivated solution based on training data consisting of a finite set …	Computer Vision	2017
361	Learning Antecedent Structures for Event Coreference Resolution	event coreference,information extraction,discourse,coreference	The vast majority of existing work on learning-based event coreference resolution has employed the so-called mentionpair model, which is a binary classifier that determines whether two event mentions are coreferent. Though conceptually simple, this model is known to suffer from several major weaknesses. Rather than making pairwise local decisions, we view event coreference as a structured predict…	Text and Natural Language Processing	2017
362	Automatic Generation and Recommendation for API Mashups	ap imashups,nlp,machine learning,deep learning	Until today, finding the most suitable APIs to use in an application was burdensome, requiring manual and time-consuming searches across a diverse set of websites, in particular regarding how multiple APIs could be combined and worked together (i.e. API mashups). In this paper, we propose a new method to automatically generate API mashups through real-world data collection, text mining and natura…	Text and Natural Language Processing	2017
363	Classification-Based Adaptive Web Scraper	web scraping,information extraction,machine learning	Web scraping is an important problem in computer science. The problem with the commonly-used position or structure-based web scraping tools is that they need to be manually reconfigured as soon as the structure of the web page changes. In this paper, we try to solve this problem of information extraction for web pages consisting of repetitive blocks. We extract these blocks and their constituent …	Text and Natural Language Processing	2017
364	Stochastic Primal-Dual Method on Riemannian Manifolds of Bounded Sectional Curvature	primal dual algorithm,principle component analysis, anchored synchronization	We study a stochastic primal-dual method for optimizing functions on elliptic (sub)manifolds- Riemannian (sub)manifolds with a positive bounded sectional curvature. In particular, we establish a convergence rate for geodesically convex functions that is related to the lower bound on the sectional curvature. The convergence analysis we present is based on Toponogov's comparison theorem, where geod…	Optimization and Advanced Learning Methods	2017
365	Anytime Exploitation of Stragglers in Synchronous Stochastic Gradient Descent	distributed sgd,stochastic gradient descent,parallelized sgd,straggler	In this paper we propose an approach to parallelizing synchronous stochastic gradient descent (SGD) that we term �Anytime-Gradients�. The Anytime-Gradients is designed to exploit the work completed by slow compute nodes or �stragglers�. In many approaches work completed by these nodes, while only partial, is discarded completely. To maintain synchronization in our approach, each computational epo…	Optimization and Advanced Learning Methods	2017
366	An Evolutionary Learning Approach to Self-Configuring Image Pipelines in the Context of Carbon Fiber Fault Detection	online process monitoring,organic computing,evolutionary computing,cgp,image segmentation,cfrp,ndt	Carbon fiber reinforced plastics (CFRP) play a key role for the production of leightweight structures. Simultaneously, online quality inspection of CFRP becomes more important, especially for environments with high safety standards. In this context, vision systems aim to find defects of different shape, size, contour and orientation. Little effort, however, has been made in detecting defect areas…	Optimization and Advanced Learning Methods	2017
367	Online Structure-Search for Sum-Product Networks	sum product networks,exact inference,online learning	A variety of algorithms exist for learning both the structure and parameters of sum-product networks (SPNs), a class of probabilistic model in which exact inference can be done quickly. The vast majority of them are batch learners, including a recently proposed algorithm, SEARCHSPN. However, SEARCHSPN has properties that make it particularly suited for adaptation to the online setting. In this pa…	Optimization and Advanced Learning Methods	2017
368	A Machine Learning Approach to Detecting Sensor Data Modification Intrusions in WBANs	wban security,data modification intrusion detection,machine learning	Wireless Body Area Networks (WBANs) are widely used for collecting and monitoring patients' vital healthcare parameters, such as breathing, heart function and muscle activity. A serious flaw of WBANs is their vulnerability to various security issues, one of which is the physical tampering of the sensors. Transmission of invalid data by a damaged or compromised sensor may lead to incorrect diagnos…	Machine Learning Applications II	2017
369	Automatic Algorithm Recognition of Source-Code using Machine Learning	algorithm recognition,machine learning,feature recognition	As codebases for software projects get larger, reaching ranges of millions of lines of code, the need for computer-aided program comprehension grows. We define one of the tasks of program comprehension to be algorithm recognition: given a piece of source-code from a file, identify the algorithm this code is implementing, such as brute-force or dynamic programming. Most research in this area is ma…	Machine Learning Applications II	2017
370	Realistic Traffic Generation for Web Robots	web robots,generative models,web caching	Critical to evaluating the capacity, scalability, and availability of web systems are realistic web traffic generators. Web traffic generation is a classic research problem, no generator accounts for the characteristics of web robots or crawlers that are now the dominant source of traffic to a web server. Administrators are thus unable to test, stress, and evaluate how their systems perform in th…	Machine Learning Applications II	2017
371	Incomplete Dot Products for Dynamic Computation Scaling in Neural Network Inference	machine learning,approximate computing,iot,deep learning,convolutional neural network	We propose the use of incomplete dot products (IDP) to dynamically adjust the number of input channels used in each layer of a convolutional neural network during feedforward inference. IDP adds monotonically non-increasing coefficients, referred to as a �profile�, to the channels during training. The profile orders the contribution of each channel in non-increasing order. At inference time, the …	Neural Networks	2017
372	Time-Sensitive Adaptation of Regularization Strength of Recurrent Neural Networks for Accurate Learning	recurrent neural network,long-short term memory,regularization,time-varying impact,penalization	Regularization is an important issue for neural networks because of strong expression power causing overfitting to data. A regularization method is to penalize cost functions by activation-based penalty. In its applications to recurrent neural networks, the method usually assigns penalty uniformly distributed over time steps. However, required strength for recurrent networks differs by time steps…	Neural Networks	2017
373	Recognition of Acoustic Events Using Masked Conditional Neural Networks	restricted boltzmann machine,rbm,conditional restricted boltzmann machine,crbm,conditional neural networks,clnn,masked conditional neural networks,mclnn,deep neural network,environmental sound recognition,esr	Automatic feature extraction using neural networks has accomplished remarkable success for images, but for sound recognition, these models are usually modified to fit the nature of the multi-dimensional temporal representation of the audio signal in spectrograms. This may not efficiently harness the time-frequency representation of the signal. The ConditionaL Neural Network (CLNN) takes into cons…	Neural Networks	2017
374	Parametric Exponential Linear Unit for Deep Convolutional Neural Networks	activation function,deep learning	Object recognition is an important task for improving the ability of visual systems to perform complex scene understanding. Recently, the Exponential Linear Unit (ELU) has been proposed as a key component for managing bias shift in Convolutional Neural Networks (CNNs), but defines a parameter that must be set by hand. In this paper, we propose learning a parameterization of ELU in order to learn …	Deep Learning II	2017
375	Understading Image Restoration Convolutional Neural Networks with Network Inversion	deep learning,neural networks,underwater,dehazing,visualization,image restoration	In recent years, Convolutional Neural Networks (CNNs) have achieved state-of-the-art performance in many image restoration applications. The knowledge of how these models work, however, is still limited. While there have been many attempts at better understanding the inner working of CNNs, they have mostly been applied to classification networks. Because of this, most existing CNN visualization t…	Deep Learning II	2017
376	Lecture Vdeo Indexing Using Boosted Margin Maximizing Neural Networks	video indexing,image matching,convolutional neural network,boosting	This paper presents a novel approach for lecture video indexing using a boosted deep convolutional neural network system. The indexing is performed by matching high quality slide images, for which text is either known or extracted, to lower resolution video frames with possible noise, perspective distortion, and occlusions. We propose a deep neural network integrated with a boosting framework com…	Deep Learning II	2017
377	Direct Multiclass Boosting Using Base Classifiers' Posterior Probabilities Estimates	machine learning,boosting,margin,multiclass classification	We present a new multiclass boosting algorithm called Adaboost.BG. Like the original Freund and Shapire's Adaboost algorithm, it aggregates trees but instead of using their misclassification error it takes into account the margins of the observations, which may be seen as confidence measures of their prediction, rather then their correctness. We prove the efficiency of our algorithm by simulation…	Ensemble Methods	2017
378	Classification of Pollen Grain Images Based on an Ensemble of Classifiers	palynology,pollen classification,image descriptors,classifier ensemble	The recognition of pollen grains is a challenging task since they are three-dimensional structures with complex morphological characteristics. Palynologists are responsible for studying pollen, spores and similar microscopic plant structures. In this work, we develop and analyze an automatic method for classification of pollen grain images based on a set of features and classifiers. Predictions o…	Ensemble Methods	2017
379	UoI-NMF Cluster: A Robust Nonnegative Matrix Factorization Algorithm for Improved Parts-Based Decomposition and Reconstruction of Noisy Data	nonnegative matrix factorization,interpretable machine learning,union of intersections,parts based decompositions,neuroscience	With the ever growing collection of large volumes of scientific data, development of interpretable machine learning tools to analyze such data is becoming more important. However, robust, interpretable machine learning tools are lacking, threatening extraction of scientific insight and discovery. Nonnegative Matrix Factorization (NMF) algorithms decompose an m � n nonnegative data matrix A into a…	Ensemble Methods	2017
380	Deep Transductive Nonnegative Matrix Factorization for Speech Separation	nonnegative matrix factorization,deep learning,transductive learning,speech separation	Non-negative matrix factorization (NMF) has attracted great attentions in speech separation as it can preserve the non-negativity property of the magnitude spectrogram of speech signal. However, NMF sometimes performs poorly because it cannot extract the non-linear features in speech. In this paper, we propose a deep transductive NMF model (DTNMF) which incorporates a multi-layer structure into N…	Speech and Signal Processing	2017
381	An Empirical Study of Cross-Lingual Transfer Learning Techniques for Small-Footprint Keyword Spotting	transfer learning,keyword spotting,cross lingual,small footprint	This paper presents our work on building a small-footprint keyword spotting system for a resource-limited language, which requires low CPU, memory and latency. Our keyword spotting system consists of deep neural network (DNN) and hidden Markov model (HMM), which is a hybrid DNN-HMM decoder. We investigate different transfer learning techniques to leverage knowledge and data from a resource-abunda…	Speech and Signal Processing	2017
382	Wearable Motion Sensor Based Analysis of Swing Sports	badminton,deep neural network,inertial measurement units,machine learning,shot classification,swing detection,swing sports,tennis,wearable sensors	Recent trends show that wearable devices with embedded motion sensors are being utilized for enriching user experience in health and fitness by tracking an individual's physical activities such as walking, running, cycling etc. Sports is another essential domain where these sensors can be used to provide valuable information. Particularly for swing sports like Tennis, Badminton and Golf, sensors …	Speech and Signal Processing	2017
383	Multiple Kernel Representation Learning for WiFi-Based Human Activity Recognition	multiple kernel learning,representation learning,human activity recognition,wifi csi data mining	Human activity recognition is becoming the vital underpinning for a myriad of emerging applications in the field of human-computer interaction, mobile computing, and smart grid. Besides the utilization of up-to-date sensing techniques, modern activity recognition systems also require a machine learning (ML) algorithm that leverages the sensory data for identification purposes. In view of the uniq…	Speech and Signal Processing	2017
384	Multilabel Classification with Weighted Labels Using Learning Classifier Systems	learning classifier systems,multi-label classification,uncertain labels,evolutionary based learning	In this work the Michigan style strength-based learning classifier system, which is a rule-based supervised learning algorithm, is extended to handle multi-label classification tasks. Moreover, it is assumed that the class membership for training data is partially known and the uncertainty is represented by confidence values that reflects the probability of each label being true. Necessary parame…	Advanced Classification Methods	2017
385	Integrated Framework for Improving Large-Scale Hierarchical Classification	hierarchical classification,inconsistency,logistic regression,scalability,orphan node prediction	Hierarchical classification (HC) approaches leverage the hierarchical structure during training and testing of models which helps in the improvement of classification performance and prediction efficiency. However, their performance improvement in comparison to flat approaches may be poor if the hierarchy used for training contains: (i) Inconsistent hierarchical relationships such as parent-child…	Advanced Classification Methods	2017
386	Stacking Methods for Hierarchical Classification	hierarchical classification,bioinformatics,stacking	Hierarchical Classification (HC) consists of classification problems whose classes are structured in a hierarchical fashion. Many problems are addressed by HC, in special a decent amount of works dealt with bioinformatics related problems such as Protein Function Prediction (PFP) and Transposable Elements (TEs) classification. Both of them are still a challenging task for HC due to the noisy and …	Advanced Classification Methods	2017
387	NMF-Based Label Space Factorization for Multi-label Classification	multi-label classification,non negative matrix factorization,feature aware	Multi-label classification is a learning task in which each data sample can belong to more than one class. Until now, some methods that are based on reducing the dimensionality of the label space have been proposed. However, these methods have not used specific properties of the label space for this purpose. In this paper, we intend to find a hidden space in which both the input feature vectors a…	Advanced Classification Methods	2017
388	Automatic Scoring of a Nonword Repetition Test	automatic scoring,autism spectrum disorder,nonword stimuli repetition	In this study, we explore the feasibility of speech-based techniques to automatically evaluate a nonword repetition (NWR) test. NWR tests, a useful marker for detecting language impairment, require repetition of pronounceable nonwords, such as "D OY F", presented aurally by an examiner or via a recording. Our proposed method leverages ASR techniques to first transcribe verbal responses. Second, i…	Machine Learning Applications III	2017
389	Geometrical Analysis of Machine Learning Security in Biometric Authentication Systems	machine learning,security,geometrical analysis	Feature extraction and Machine Learning (ML) techniques are required to reduce high variability of biometric data in Biometric Authentication Systems (BAS) toward improving system utilization (acceptance of legitimate subjects). However, reduction in data variability, also decreases the adversary's effort in manufacturing legitimate biometric data to break the system (security strength). Typicall…	Machine Learning Applications III	2017
390	Thyme: Improving Smartphone Prompt Timing Through Activity Awareness	activity recognition,mobile computing,notifications,user modeling	Smartphone prompts and notifications are popular because they provide users with timely and important information. However, they can also be an annoyance if they pop up at inopportune times and interrupt important tasks. In this paper, we introduce Thyme, an intelligent notification front end that uses activity recognition and machine learning to identify the best times to prompt smartphone users…	Machine Learning Applications III	2017
391	EyeQual: Accurate, Explainable, Retinal Image Quality Assessment	weakly supervised learning,multiple instance learning,medical image analysis,retinal image,quality assessment	Given a retinal image, can we automatically determine whether it is of high quality (suitable for medical diagnosis)? Can we also explain our decision, pinpointing the region or regions that led to our decision? Images from human retinas are vital for the diagnosis of multiple health issues, like hypertension, diabetes, and Alzheimer's; low quality images may force the patient to come back again …	Machine Learning Applications III	2017
392	The Effect of Communication on Noncooperative Multiplayer Multi-armed Bandit Problems	multi-armed bandit,online learning,game theory,reinforcement learning	We consider decentralized stochastic multi-armed bandit problem with multiple players in the case of different communication probabilities between players. Each player makes a decision of pulling an arm without cooperation while aiming to maximize his or her reward but informs his or her neighbors in the end of every turn about the arm he or she pulled and the reward he or she got. Neighbors of p…	Advanced Learning Methods	2017
393	Comparing Transfer Learning and Traditional Learning Under Domain Class Imbalance	transfer learning,domain class imbalance,traditional machine learning	Transfer learning is a subclass of machine learning, which uses training data (source) drawn from a different domain than that of the testing data (target). A transfer learning environment is characterized by the unavailability of labeled data from the target domain, due to data being rare or too expensive to obtain. However, there exists abundant labeled data from a different, but similar domain…	Advanced Learning Methods	2017
394	RobustSPAM for Inference from Noisy Longitudinal Data and Preservation of Privacy	robust,temporal pattern,noisy data,privacy	The availability of complex temporal datasets in social, health and consumer contexts has driven the development of pattern mining techniques that enable the use of classical machine learning tools for model building. In this work we introduce a robust temporal pattern mining framework for finding predictive patterns in complex timestamped multivariate and noisy data. We design an algorithm Robus…	Advanced Learning Methods	2017
395	On the Limitation of Convolutional Neural Networks in Recognizing Negative Images	convolutional neural networks,negative images	Convolutional Neural Networks (CNNs) have achieved state-of-the-art performance on a variety of computer vision tasks, particularly visual classification problems, where new algorithms reported to achieve or even surpass the human performance. In this paper, we examine whether CNNs are capable of learning the semantics of training data. To this end, we evaluate CNNs on negative images, since they…	Advanced Learning Methods	2017
396	A New Framework for Fine Tuning of Deep Networks	deep learning,deep neural networks,fine tuning,drop out technique,gain parameter and drop out technique	Very often training of deep neural networks involves two learning phases: unsupervised pretraining and supervised fine tuning. Unsupervised pretraining is used to learn the parameters of deep neural networks, while as supervised fine tuning improves upon what has been learnt in the pretraining stage. The predominant algorithm that is used for supervised fine tuning of deep neural networks is stan…	Machine Learning Algorithms Systems and Applications	2017
397	HDLTex: Hierarchical Deep Learning for Text Classification	text mining,document classification,deep neural networks,hierarchical learning,deep learning	Increasingly large document collections require improved information processing methods for searching, retrieving, and organizing text. Central to these information processing methods is document classification, which has become an important application for supervised learning. Recently the performance of traditional supervised classifiers has degraded as the number of documents has increased. Th…	Machine Learning Algorithms Systems and Applications	2017
398	A Noise Prediction and Time-Domain Subtraction Approach to Deep Neural Network Based Speech Enhancement	speech enhancement,deep neural networks,noise estimation,speech quality,speech intelligibility	Deep neural networks (DNNs) have recently been successfully applied to the speech enhancement task; however, the low signal-to-noise ratio (SNR) performance of DNN-based speech enhancement systems remains less than desirable. In this paper, we study an approach to DNN-based speech enhancement based on noise prediction. Three speech enhancement models based on noise prediction are proposed, and th…	Machine Learning Algorithms Systems and Applications	2017
399	Granular Computing with Compatibility Based Intuitionistic Fuzzy Rough Sets	granular computing,intuitionistic fuzzy stes,rough sets	In this paper, we are concerned with a problem related to granular computing with game theoretic intuitionistic fuzzy rough sets(GTIFRS). The game theoretic intuitionistic fuzzy rough sets is defined over compatibility based intuitionistic fuzzy relation. The imprecise information obtained, is considered to be composed of intuitionistic fuzzy granules. The basis of granulation is splitting interv…	Machine Learning Algorithms Systems and Applications	2017
400	Subject-Dependent SSVEP Identification Using GMM Training and Adaptation	brain computer interface,steady state visual evoked potential,gaussian mixture model,adaptive learning,maximum a posteriori,feature extraction,partitioning,canonical correlation analysis,power spectral density analysis	The use of Brain Computer Interface (BCI) systems in the Intensive Care Unit (ICU) can facilitate communication on demand. BCI systems enable ICU patients to communicate using the electrical activity of their brains. For this purpose, we designed and developed a BCI system comprised of an Android tablet that allows patients to look at the screen to ask for what they need using their Electroenceph…	Machine Learning Algorithms Systems and Applications	2017
401	Supervised Machine Learning Based Surface Inspection by Synthetizing Artificial Defects	inspection,surface images,image synthetization,artificial defects,supervised machine learning,convolutional neural nets,deep learning	The preparation of labeled training data for supervised machine learning methods involves a lot of effort. Regarding surface inspection tasks, this endeavor is often not economically reasonable. In this paper, an artificial defect synthetization algorithm based on a multistep stochastic process is proposed. It adds defects to fault-free surface images, which can be used for supervised machine lea…	Machine Learning Algorithms Systems and Applications	2017
402	Adventure Game with a Neural Network Controlled Non-playing Character	neural networks,genetic algorithm,web based games,neuroevolution	This paper presents a way to evolve a non-playing character by controlling it through a neural network, then using a genetic algorithm to alter the weights. Previous neural network data provides a population from which to select individuals, and the simulated results allow relative rankings that we use as a fitness function. Treating the selected sets of neural network weights as a binary sequenc…	Machine Learning Algorithms Systems and Applications	2017
403	A New Approach to Segment Hemorrhagic Stroke in Computed Tomography via Optimum Path Snakes	active contour method,optimum path forest,snakes,image segmentation	This work presents a new approach to segment hemorrhagic stroke based on an active contour method called Optimum Path Snakes (OPS). The Analysis of Human Tissue Densities (AHTD) was introduced as the evolution of the Pulmonary Density Analysis feature extractor. The results of this approach were compared with the Region Growing, Watershed and Level Set based on the coherent propagation methods to…	Machine Learning Algorithms Systems and Applications	2017
404	Automated Patent Classification Using Word Embedding	automated classification,patent,word embedding,deep learning	Patent classification is the task of assign a special code to a patent, where the assigned code is used to group patents with similar subject into a same category. This paper presents a patent categorization method based on word embedding and long short term memory network to classify patents down to the subgroup IPC level. The experimental results indicate that our classification method achieve …	Machine Learning Algorithms Systems and Applications	2017
405	Anomaly Detection in Multivariate Non-stationary Time Series for Automatic DBMS Diagnosis	anomaly detection,non stationary time-series,automatic diagnosis,reconstruction error,statistical process control,transfer learning	Anomaly detection in database management systems (DBMSs) is difficult because of increasing number of statistics (stat) and event metrics in big data system. In this paper, I propose an automatic DBMS diagnosis system that detects anomaly periods with abnormal DB stat metrics and finds causal events in the periods. Reconstruction error from deep autoencoder and statistical process control approac…	Machine Learning Algorithms Systems and Applications	2017
406	RBF-FIRMLP Architecture for Digit Recognition	firmlp,neural networks,handwritten digit recognition,mnist,mnist variations,pattern recognition	The finite impulse response multilayer perceptron (FIRMLP) is a multilayer perceptron where the static weights have been replaced by finite impulse response filters. Hereby, it represents a model for spatio-temporal processing. In this paper we present a temporal processing neural network which is based on the FIRMLP, but some layers have been replaced by temporal radial basis function (RBF) unit…	Machine Learning Algorithms Systems and Applications	2017
407	Incremental Dynamic Search Solver	timetabling,stochastic local search,combinatorial optimization,constraint programming	This paper introduces Incremental Dynamic Search (IDS) Solver, a local search based solver, we propose, for solving general finite constraint satisfaction and combinatorial optimization problems. The goal of the IDS Solver is to offer a pluggable approach to Constraint-based models as well as a platform for composing a framework for parallel local search extension, whose functionality is determin…	Machine Learning Algorithms Systems and Applications	2017
408	DDoS Attack Modeling and Detection Using SMO	computer crime,clustering algorithms,firewalls (computing),floods,classification algorithms,feature extraction,ports (computers)	Over the last decade, Distributed Denial of Service (DDoS) attacks have been employed to cause huge financial and prestige loss to different kinds of e-business. Attackers also target governmental websites using DDoS attacks as a new weapon in the world of cyber war. The importance of the issue has inspired many researchers from academia and the industry to provide solutions to this type of chall…	Machine Learning in Big Data and Information Security	2017
409	Cybersecurity Automated Information Extraction Techniques: Drawbacks of Current Methods, and Enhanced Extractors	cybersecurity,information extraction,machine learning,entity extraction	We address a crucial element of applied information extraction-accurate identification of basic security entities in text--by evaluating previous methods and presenting new labelers. Our survey reveals that the previous efforts have not been tested on documents similar to the targeted sources (news articles, blogs, tweets, etc.) and that no sufficiently large publicly available annotated corpus o…	Machine Learning in Big Data and Information Security	2017
410	Privacy Preserving Record Linkage Using MetaSoundex Algorithm	data mining,metasoundex,privacy,record linkage,soundex	Integration of records referring to same entity aids to the resolution of conflicting data values, improves the quality of data, and facilitates sophisticated analysis in data mining. Frequently, record linkage includes integration of sensitive data, which invades personal privacy of an individual. As a result, privacy preserving record linkage (PPRL) has become the prime importance in matching a…	Machine Learning in Big Data and Information Security	2017
411	Machine Learning Methods Used in Evaluations of Secure Biometric System Components	biometric,attack,machine-learning,template-security,identification-recognition,data-acquisition,standard,attack,security	This paper provides a comprehensive overview of theories, methodologies, techniques, standards and frameworks of biometric systems. The studies conducted between 2007-2017 are examined in order to ensure the security of the equipment used in a biometric system, to secure the characteristic feature extraction, to provide secure data storage in the biometric database, to maintain transmission chann…	Machine Learning in Big Data and Information Security	2017
412	Automated Behavioral Analysis of Malware: A Case Study of WannaCry Ransomware	malware,feature extraction,encryption,robustness,tools,data mining	Ransomware, a class of self-propagating malware that uses encryption to hold the victims' data ransom, has emerged in recent years as one of the most dangerous cyber threats, with widespread damage; e.g., zero-day ransomware WannaCry has caused world-wide catastrophe, from knocking U.K. National Health Service hospitals offline to shutting down a Honda Motor Company in Japan [1]. Our close collab…	Machine Learning in Big Data and Information Security	2017
413	Automatic Bitcoin Address Clustering	bitcoin,blockchain,clustering,privacy,anonymity	Bitcoin is digital assets infrastructure powering the first worldwide decentralized cryptocurrency of the same name. All history of Bitcoins owning and transferring (addresses and transactions) is available as a public ledger called blockchain. But real-world owners of addresses are not known in general. That's why Bitcoin is called pseudo-anonymous. However, some addresses can be grouped by thei…	Machine Learning in Big Data and Information Security	2017
414	Forecasting Domestic Hot Water Demand in Residential House Using Artificial Neural Networks	artificial neural network,domestic hot water,forecasting energy demand	The prediction of domestic hot water energy consumption is a key purpose in order to decrease energy consumed on residential houses. The advantage to use the artificial neural networks method is its capacity to adapt to a particular consumer without consumption profile. A lot of paper develop artificial neural network models to predict energy consumption, but they use high quantities of parameter…	Machine Learning in Energy Applications	2017
415	A Learning Framework for Control-Oriented Modeling of Buildings	modeling,control,deep learning,buildings	Buildings consume almost 40\% of energy in the US. In order to optimize the operation of buildings, models that describe the relationship between energy consumption and control knobs such as set-points with high predictive capability are required. Data driven modeling techniques have been investigated to a somewhat limited extent for optimizing the operation and control of buildings. In this cont…	Machine Learning in Energy Applications	2017
416	Multistep-ahead Streamflow and Reservoir Level Prediction Using ANNs for Production Planning in Hydroelectric Stations	prediction,anns,hydroelectric,reservoir level,streamflow	In this work, a methodology to estimate the reservoir level in a hydroelectric dam, based on the predicted streamflow and desired active power, is presented. The streamflow is predicted using two multistep-ahead prediction methods: Close-Loop Prediction (CLP) and Open-Loop Prediction (OLP). Streamflow predictors and dam model are based on Artificial Neural Networks (ANNs). Further analysis of his…	Machine Learning in Energy Applications	2017
417	Modelling of Fuzzy Logic Controller of a Maximum Power Point Tracker Based on Artificial Neural Network	grid-connected-pv-system,dc/dc-boost-converter,maximum-power-point-tracker,fuzzy-logic-controller,artificial-neural-network,back-propagation-algorithm,hybrid-neurone-fuzzy	The Grid Connected Photovoltaic System (GCPV) has become more used system in renewable energy. Several researches have been carried out to improve the efficiency and the decrease of energy losses. One of the important components used to increase the efficiency is the DC/DC boost converter. In this paper, a new hybrid model is proposed to control the DC/DC converter, this new controller is built o…	Machine Learning in Energy Applications	2017
418	Efficient Prediction of Dynamic Tariff in Smart Grid Using CGP Evolved Artificial Neural Networks	cgpann,tariff,forecasting	The phenomenal growth of smart grids is resulting in their ever increasing adaptation which has resulted in opening doors to extensive research for applications incorporated within the grid environment. A smart electricity price forecasting mechanism is proposed which when incorporated in the smart grid can be quite beneficial in informing the user of the electricity price during the next hour. T…	Machine Learning in Energy Applications	2017
419	Solar Radiation Prediction Improvement Using Weather Forecasts	machine learning,weather,forecasting,solar radiation,irradiance,random forest,grib	Prediction models were developed to generate forecasts of solar radiation, and, by proxy, expected solar plant power output, for one hour and 24 hours in the future. Data was sourced from the Georgia Automated Environmental Monitoring Network (GAEMN) and the National Oceanic and Atmospheric Administration (NOAA) for five cities in Georgia. Early predictive models only made use of historical recor…	Machine Learning in Energy Applications	2017
420	Prediction of Power Grid Failure Using Neural Network Learning	power grid analysis,neural network,saidi forecast,binary classification,machine learning application,smart cities	Power Grid failures have the potential to drastically affect the population be it a localized outage or a large-scale blackout. Pre-event planning currently consists of preparation for all scenarios and some enthusiastic prognoses, leading to most resources spreading thin. Focus on a specific area of concern typically follows large scale power grid failures as post event analysis and does not inc…	Machine Learning in Energy Applications	2017
421	A Review of Deep Learning Methods Applied on Load Forecasting	artificial neural networks,forecasting,learning (artificial intelligence),machine learning,smart grids	The utility industry has invested widely in smart grid (SG) over the past decade. They considered it the future electrical grid while the information and electricity are delivered in two-way flow. SG has many Artificial Intelligence (AI) applications such as Artificial Neural Network (ANN), Machine Learning (ML) and Deep Learning (DL). Recently, DL has been a hot topic for AI applications in many…	Machine Learning in Smart Grid	2017
422	Mitigating IoT-based Cyberattacks on the Smart Grid	smart grids,smart meters,anomaly detection,protocols,computer crime,home appliances	The impact of cybersecurity attacks on the Smart Grid may cause cyber as well as physical damages, as clearly shown in the recent attacks on the power grid in Ukraine where consumers were left without power. A set of recent successful Distributed Denial-of-Service (DDoS) attacks on the Internet, facilitated by the proliferation of the Internet-of-Things powered botnets, shows that it is just a ma…	Machine Learning in Smart Grid	2017
423	A Novel Application of Naive Bayes Classifier in Photovoltaic Energy Prediction	pv system,solar energy,naive bayes,prediction	Solar energy is one of the most affordable and clean renewable energy source in the world. Hence, the solar energy prediction is an inevitable requirement in order to get the maximum solar energy during the day time and to increase the efficiency of solar energy systems. For this purpose, this paper predicts the daily total energy generation of an installed photovoltaic system using the Na�ve Bay…	Machine Learning in Smart Grid	2017
424	Application of Decision Trees for Detection of Student Dropout Profiles	extraction patterns,student dropout,decision trees	The results of the research project that aims to identify patterns of student dropout from socioeconomic, academic, disciplinary and institutional data of students from undergraduate programs at the University of Nari�o from Pasto city (Colombia), using data mining techniques are presented. Built a data repository with the records of students who were admitted in the period from the first half of…	Machine Learning Applications in Education	2017
425	Student Retention Pattern Prediction Employing Linguistic Features Extracted from Admission Application Essays	educational data mining,student retention,application essay,linguistic features,predictive analysis	This paper investigates the use of linguistic features extracted from the application essays of students enrolled in a university academic program for their retention pattern prediction. Three sets of linguistic features are generated from text analysis: (1) latent Dirichlet allocation (LDA) based topic modeling with a variety of topic numbers, (2) Linguistic Inquiry and Word Count (LIWC), and (3…	Machine Learning Applications in Education	2017
426	Component Based Architecture for the Control of Crossing Regions in Railway Networks	control system,component based design petri nets,railway crossing region	The research work in this paper discusses an improved Petri net model of railway crossing regions which are important and critical components of a railway networks. A control algorithm has been developed showing the interaction of the controller to other component of the system. A formal approach viz. Petri net (PN) is applied to model the safety requirement of trains along the crossing regions i…	Machine Learning Applications in Education	2017
427	Classification of ECG Arrhythmia with Machine Learning Techniques	machine learning,ecg,svm,mlp,dwt,dct,cwt	The ECG uses some methods to diagnose these cardiac arrhythmias and tries to correct the diagnosis. ECG signals are characterized by a collection of waves such as P, Q, R, S, T. These five waves are preformed, wave transformed, and classified. In the current literature, the P, Q, R, S, T waves in ECG signals are classified using some machine learning techniques. In the work to be done, MLP (Multi…	Machine Learning Applications in Education	2017
428	Human Motion Trajectory Analysis Based Video Summarization	summarization,human tracking,trajectory analysis,region of interest,curve simplification	Multimedia technology is growing day by day and contributing towards enormous amount of video data especially in the area of security surveillance. The browsing through such a large collection of videos is a challenging and time-consuming task. Despite the advancement in technology automatic browsing, retrieval, manipulation and analysis of large videos are still far behind. In this paper a fully…	Machine Learning Applications in Education	2017
429	A Simple Neuro-Heuristic Computational Intelligence Algorithm for Thin Film Flow Equation Arising in Physical Models	thin film flow equation,neural networks,logsigmoid function,boundary value problems	In this study, computational method are used for finding the approximation in the solution of thin film flow problem using stochastic solver like genetic algorithm (GA) and pattern search (PS). The mathematical model is formulated by defining a fitness function and the process is working in artificial neural networks (ANNs). Proposed numerical results are optimized several times for various value…	Machine Learning Applications in Education	2017
430	Support Vector Regression for Predicting the Enhancement Duration of Software Projects	software engineering,software enhancement duration prediction,support vector egression,statistical regression,isbsg	Software engineering (SE) has been defined as the application of a systematic, disciplined, quantifiable approach to the development, operation, and maintenance of software. Enhancement is a type of software maintenance. SE involves software planning (SP), and SP includes prediction. In this study, we propose the application of two types of support vector regression (SVR) termed ?-SVR and ?-SVR t…	Machine Learning for Predictive Models in Engineering Applications	2017
431	Audio Signal Reconstruction Using Cartesian Genetic Programming Evolved Artificial Neural Network (CGPANN)	audio signal,reconstruction,neural networks,signal processing	We propose a novel audio signal reconstruction model that makes use of a non-linear estimation algorithm called Cartesian Genetic Programming evolved Artificial Neural Network (CGPANN). CGPANN estimates the non-linear graphs of audio signals with much better accuracy than its counterparts: the interpolation and extrapolation. We have compared them in terms of SNR improvement and ability to deal w…	Machine Learning for Predictive Models in Engineering Applications	2017
432	Forward Looking Sonar Scene Matching Using Deep Learning	deep learning,forward looking sonars,scene matching	Optical images display drastically reduced visibility due to underwater turbidity conditions. Sonar imaging presents an alternative form of environment perception for underwater vehicles navigation, mapping and localization. In this work we present a novel method for Acoustic Scene Matching. Therefore, we developed and trained a new Deep Learning architecture designed to compare two acoustic imag…	Machine Learning for Predictive Models in Engineering Applications	2017
433	Brace Treatment Monitoring Solution for Idiopathic Scoliosis Patients	scoliosis,brace treatment,ubiquitous monitoring,context aware,activity detection	Scoliosis is a medical condition which occurs in adolescents, where an individual's spine develops curvature. A Thoracolumbosacral orthosis (TLSO) is a type of brace used to control the lateral curvature of the spine in scoliosis. It is a nonsurgical treatment with the goal of preventing curve progression in patients with idiopathic scoliosis. To successfully monitor compliance with brace treatme…	Machine Learning for Predictive Models in Engineering Applications	2017
434	Exploring the Impact of Clone Refactoring on Test Code Size in Object-Oriented Software	object oriented software,clone refactoring,source code attributes,test code size,metrics,linear regression,machine learning algorithms	This paper aims at exploring the impact of clone refactoring on the test code size, in terms of number of operations, in object-oriented software. We investigated three research questions: (1) the impact of clone refactoring on three important source code attributes (coupling, complexity and size) that are related to unit testability of classes, (2) the impact of clone refactoring on the test cod…	Machine Learning for Predictive Models in Engineering Applications	2017
435	Evaluating Non-personalized Single-Heuristic Active Learning Strategies for Collaborative Filtering Recommender Systems	recommender systems,collaborative filtering,active learning,cold-start problem,non-personalized single heuristic strategies	In collaborative filtering recommender systems, the users rate items, and this process helps in understanding their preferences. The systems can suffer from the cold-start problem, which refers to the absence or insufficiency of ratings for new users. This can be solved by using active learning strategies, which can be non-personalized or personalized, and which were evaluated and tested previous…	Machine Learning for Predictive Models in Engineering Applications	2017
436	Railway Incident Ranking with Machine Learning	incident-ranking,railway-incidents,xgboost	Modern railway networks include thousands of failure registration devices, and prompt response to detected failures is critical to normal network operation. However, a large share of produced alerts may be formed by false alarms associated with maintenance or faulty diagnostics, thus hindering the processing of actual failures. It is therefore very desirable to perform fast automated intelligent …	Machine Learning for Predictive Models in Engineering Applications	2017
437	A Spatio - Temporal Hedonic House Regression Model	k-means clustering,least absolute shrinkage and selection operator (lasso),random forest,time series,hedonic pricing model,housing prices prediction	This work focuses on an algorithmic investigation of the housing market spanning 11 years using the hedonic pricing theory. An improved pricing model will benefit home buyers and sellers, real estate agents and appraisers, government and mortgage lenders. Hedonic pricing theory is an econometric concept that explains the market value of a differentiated commodity using implicit pricing. Exploitin…	Machine Learning for Predictive Models in Engineering Applications	2017
438	Foreclosure Sale and House Value: Correlation or Causation?	autocorrelation-function-(acf),partial-autocorrelation-function-(pacf),granger-causality,foreclosure-and-real-estate-market	Despite the financial crisis that erupted in the last decade precipitated by the unprecedented number of foreclosure sales in various parts of the world, there seem to be a paucity of machine learning literatures on this important subject. Using dataset of single family houses from the Multiple Listing Services (MLS) repository, we developed a machine learning investigation of the bubbled and bus…	Machine Learning for Predictive Models in Engineering Applications	2017
439	Predictive Models of Hard Drive Failures Based on Operational Data	predictive models,hidden markov models,support vector machines,drives,feature extraction,training	Hard drives are an essential component of modern data storage. In order to reduce the risk of data loss, hard drive failure prediction methods using the Self-Monitoring, Analysis and Reporting Technology attributes have been proposed. However, these methods were developed from datasets not necessarily representative of operational systems. In this paper, we consider the Backblaze public dataset, …	Machine Learning for Predictive Models in Engineering Applications	2017
440	Bayesian Networks for Inverse Inference in Manufacturing Bayesian Networks	inverse-inference,manufacturing,bayesian-networks	Physics based simulations of manufacturing processes are used for prediction of material properties and defects in a number of industrial applications. However, a practising engineer often requires the solution to an "inverse problem" - prediction of inputs for the desired outcome. The inverse problem is usually solved by constrained optimisation. Extensive simulation during optimisation is avoid…	Machine Learning for Predictive Models in Engineering Applications	2017
441	Novel Trends in Scaling Up Machine Learning Algorithms	big data,gpu computing,machine learning,gpgpu	Big Data has been a catalyst force for the Machine Learning (ML) area, forcing us to rethink existing strategies in order to create innovative solutions that will push forward the field. This paper presents an overview of the strategies for using machine learning in Big Data with emphasis on the high-performance parallel implementations on many-core hardware. The rationale is to increase the prac…	Machine Learning on Big Data	2017
442	MapReduce Based Classification for Fault Detection in Big Data Applications	fault detection,big data,applications,mapreduce,bayesian classification	Recently emerging software applications are large, complex, distributed and data-intensive, i.e., big data applications. That makes the monitoring of such applications a challenging task due to lack of standards and techniques for modeling and analysis of execution data (i.e., logs) produced by such applications. Another challenge imposed by big data applications is that the execution data produc…	Machine Learning on Big Data	2017
443	Learning Effective Query Management Strategies from Big Data	query relaxation,functional dependency,web based information sources	The availability of big data collections, together with powerful hardware and software mechanisms to process them, gives nowadays the possibility to learn useful insights from data, which can be exploited for multiple purposes, including marketing, fault prevention, and so forth. However, it is also possible to learn important metadata that can suggest how data should be manipulated in several ad…	Machine Learning on Big Data	2017
444	A Machine Learning Tool for Supporting Advanced Knowledge Discovery from Chess Game Data	machine-learning,unsupervised-learning,knowledge-discovery,big-data,heterogeneous-data,game-data,chess	In the current era of big data, high volumes of a wide variety of data of different veracity can be easily collected or generated at a high velocity. Embedded in these big data is valuable information or knowledge. This calls for machine learning techniques for supporting advanced knowledge discovery from these big data. A rich source of big heterogeneous data is game data--including sports games…	Machine Learning on Big Data	2017
445	Advanced ECHMM-Based Machine Learning Tools for Complex Big Data Applications	workload characterization,hmm,cepstral coefficients	We present a novel approach for accurate characterization of workloads, which is relevant in the context of complex big data applications.Workloads are generally described with statistical models and are based on the analysis of resource requests measurements of a running program. In this paper we propose to consider the sequence of virtual memory references generated from a program during its ex…	Machine Learning on Big Data	2017
446	A Cluster Analysis of Challenging Behaviors in Autism Spectrum Disorder	cluster analysis,autism spectrum disorder,challenging behaviors,machine learning	We apply cluster analysis to a sample of 2,116 children with Autism Spectrum Disorder in order to identify patterns of challenging behaviors observed in home and centerbased clinical settings. The largest study of this type to date, and the first to employ machine learning, our results indicate that while the presence of multiple challenging behaviors is common, in most cases a dominant behavior …	Machine Learning Applications in Psychiatric Research	2017
447	Predicting Psychosis Using the Experience Sampling Method with Mobile Apps	predicting psychosis,esm,mhealth,svm,gaussian process,random forests,neural networks,feature selection,roc analysis,monte carlo	Smart phones have become ubiquitous in the recent years, which opened up a new opportunity for rediscovering the Experience Sampling Method (ESM) in a new efficient form using mobile apps, and provides great prospects to become a low cost and high impact mHealth tool for psychiatry practice. The method is used to collect longitudinal data of participants' daily life experiences, and is ideal to c…	Machine Learning Applications in Psychiatric Research	2017
448	Bayesian Nonparametric Clustering of Patients with Advanced Cancer on Anxiety and Depression	bayes methods,monte carlo methods,numerical simulation	Bayesian nonparametric (BNP) statistical techniques are thriving in Machine Learning, yet they are not widely used in psychiatric research, in part because of a lack of accessible tutorials and statistical computing solutions for researchers who are often non-technicians. We wrote a program to carry out BNP cluster analysis. We applied it to psychological data collected in a randomized controlled…	Machine Learning Applications in Psychiatric Research	2017
